# Supplementary material for: Climate change mitigation opportunities based on carbon footprint estimates of dietary patterns in Peru
Source: PLoS One. 2017 Nov 16;12(11):e0188182. doi: 10.1371/journal.pone.0188182 (PMC5690589; doi:10.1371/journal.pone.0188182)
Supplement: S1 File — (XLSM) [file pone.0188182.s001.xlsm]

## Sheet: Introduction
Spreadsheet	Title	Description
2	Food categories	List of 15 categories in which the 68 food products reported by the Peruvian Statistics Institute have been divided.
3	Section S1 - Food purchase	Table with the relative amount of expenditure in food in 24 cities of Peru. The results are divided in inside the household and food-away-from-home.
4	Section S2 - Production areas	In this spreadsheet the production of different agricultural and animal protein food products are shown for year 2014 in absolute and relative value per region in Peru. This information is then used in Sections S5-S29 and Sections S32-S36 to calculate the GHG emissions linked to transportation of products to regional distribution centres (RDCs).
5	Section S3 - Distances	Kilometric distances between the centroid of each Peruvian region and the cities selected. Centroids were adjusted to the closest road. This information is used to calculate the GHG emissions linked to the distribution of food products from the production regions to the regional distribution centres (RDCs) in each city.
6	Section S4 - Pedigree Matrix	This spreadsheet shows the calculations done to compute the geometric standard deviation of the Global Warming Potential of each food product assessed. Thereafter the upper and lower standard deviations of each product are calculated. Theoretical background on how the Pedigree Matrix is used to calculate the geometric standard deviation is explained in Section S2 of the Supplementary Material
7	Section S5 - Mean Peruvian diet	Average Peruvian diet GHG emissions per year and person are calculated in this spreadsheet. Only production of food consumed in the household and food consumed away-from -home are included, excluding distribution.
8	Section S6 - Lima Metropolitana	Average diet GHG emissions per year and person in Lima Metropolitana are calculated in this spreadsheet. Computation includes accounting for production, food loss, distribution of products to regional distribution centres (RDCs) and food-away-from-home.
9	Section S7 - Abancay	Average diet GHG emissions per year and person in Abancay are calculated in this spreadsheet. Computation includes accounting for production, food loss, distribution of products to regional distribution centres (RDCs) and food-away-from-home.
10	Section S8 - Arequipa	Average diet GHG emissions per year and person in Arequipa are calculated in this spreadsheet. Computation includes accounting for production, food loss, distribution of products to regional distribution centres (RDCs) and food-away-from-home.
11	Section S9 - Ayacucho	Average diet GHG emissions per year and person in Ayacucho are calculated in this spreadsheet. Computation includes accounting for production, food loss, distribution of products to regional distribution centres (RDCs) and food-away-from-home.
12	Section S10 - Cajamarca	Average diet GHG emissions per year and person in Cajamarca are calculated in this spreadsheet. Computation includes accounting for production, food loss, distribution of products to regional distribution centres (RDCs) and food-away-from-home.
13	Section S11 - Cerro de Pasco	Average diet GHG emissions per year and person in Cerro de Pasco are calculated in this spreadsheet. Computation includes accounting for production, food loss, distribution of products to regional distribution centres (RDCs) and food-away-from-home.
14	Section S12 - Chachapoyas	Average diet GHG emissions per year and person in Chachapoyas are calculated in this spreadsheet. Computation includes accounting for production, food loss, distribution of products to regional distribution centres (RDCs) and food-away-from-home.
15	Section S13 - Chiclayo	Average diet GHG emissions per year and person in Chiclayo are calculated in this spreadsheet. Computation includes accounting for production, food loss, distribution of products to regional distribution centres (RDCs) and food-away-from-home.
16	Section S14 - Chimbote	Average diet GHG emissions per year and person in Chimbote are calculated in this spreadsheet. Computation includes accounting for production, food loss, distribution of products to regional distribution centres (RDCs) and food-away-from-home.
17	Section S15 - Cusco	Average diet GHG emissions per year and person in Cusco are calculated in this spreadsheet. Computation includes accounting for production, food loss, distribution of products to regional distribution centres (RDCs) and food-away-from-home.
18	Section S16 - Huancavelica	Average diet GHG emissions per year and person in Huancavelica are calculated in this spreadsheet. Computation includes accounting for production, food loss, distribution of products to regional distribution centres (RDCs) and food-away-from-home.
19	Section S17 - Huancayo	Average diet GHG emissions per year and person in Huancayo are calculated in this spreadsheet. Computation includes accounting for production, food loss, distribution of products to regional distribution centres (RDCs) and food-away-from-home.
20	Section S18 - Huánuco	Average diet GHG emissions per year and person in Huánuco are calculated in this spreadsheet. Computation includes accounting for production, food loss, distribution of products to regional distribution centres (RDCs) and food-away-from-home.
21	Section S19 - Huaraz	Average diet GHG emissions per year and person in Huaraz are calculated in this spreadsheet. Computation includes accounting for production, food loss, distribution of products to regional distribution centres (RDCs) and food-away-from-home.
22	Section S20 - Ica	Average diet GHG emissions per year and person in Ica are calculated in this spreadsheet. Computation includes accounting for production, food loss, distribution of products to regional distribution centres (RDCs) and food-away-from-home.
23	Section S21 - Moquegua	Average diet GHG emissions per year and person in Moquegua are calculated in this spreadsheet. Computation includes accounting for production, food loss, distribution of products to regional distribution centres (RDCs) and food-away-from-home.
24	Section S22 - Piura	Average diet GHG emissions per year and person in Piura are calculated in this spreadsheet. Computation includes accounting for production, food loss, distribution of products to regional distribution centres (RDCs) and food-away-from-home.
25	Section S23 - Pucallpa	Average diet GHG emissions per year and person in Pucallpa are calculated in this spreadsheet. Computation includes accounting for production, food loss, distribution of products to regional distribution centres (RDCs) and food-away-from-home.
26	Section S24 - Puerto Maldonado	Average diet GHG emissions per year and person in Puerto Maldonado are calculated in this spreadsheet. Computation includes accounting for production, food loss, distribution of products to regional distribution centres (RDCs) and food-away-from-home.
27	Section S25 - Puno	Average diet GHG emissions per year and person in Puno are calculated in this spreadsheet. Computation includes accounting for production, food loss, distribution of products to regional distribution centres (RDCs) and food-away-from-home.
28	Section S26 - Tacna	Average diet GHG emissions per year and person in Tacna are calculated in this spreadsheet. Computation includes accounting for production, food loss, distribution of products to regional distribution centres (RDCs) and food-away-from-home.
29	Section S27 - Tarapoto	Average diet GHG emissions per year and person in Tarapoto are calculated in this spreadsheet. Computation includes accounting for production, food loss, distribution of products to regional distribution centres (RDCs) and food-away-from-home.
30	Section S28 - Trujillo	Average diet GHG emissions per year and person in Trujillo are calculated in this spreadsheet. Computation includes accounting for production, food loss, distribution of products to regional distribution centres (RDCs) and food-away-from-home.
31	Section S29 - Tumbes	Average diet GHG emissions per year and person in Tumbes are calculated in this spreadsheet. Computation includes accounting for production, food loss, distribution of products to regional distribution centres (RDCs) and food-away-from-home.
32	Section S30 - Food Loss Scenario
33	Section S31 - Quinoa Scenario
34	Section S32 - Lima Metropolitana Q1	Average diet GHG emissions per year and person in Lima Metropolitana are calculated in this spreadsheet. Computation includes accounting for production, food loss, distribution of products to regional distribution centres (RDCs) and food-away-from-home. Data reported for the lowest quintile of expenditure.
35	Section S33 - Lima Metropolitana Q2	Average diet GHG emissions per year and person in Lima Metropolitana are calculated in this spreadsheet. Computation includes accounting for production, food loss, distribution of products to regional distribution centres (RDCs) and food-away-from-home. Data reported for the second lowest quintile of expenditure.
36	Section S34 - Lima Metropolitana Q3	Average diet GHG emissions per year and person in Lima Metropolitana are calculated in this spreadsheet. Computation includes accounting for production, food loss, distribution of products to regional distribution centres (RDCs) and food-away-from-home. Data reported for the intermediate quintile of expenditure.
37	Section S35 - Lima Metropolitana Q4	Average diet GHG emissions per year and person in Lima Metropolitana are calculated in this spreadsheet. Computation includes accounting for production, food loss, distribution of products to regional distribution centres (RDCs) and food-away-from-home. Data reported for the second highest quintile of expenditure.
38	Section S36 - Lima Metropolitana Q5	Average diet GHG emissions per year and person in Lima Metropolitana are calculated in this spreadsheet. Computation includes accounting for production, food loss, distribution of products to regional distribution centres (RDCs) and food-away-from-home. Data reported for the highest quintile of expenditure.
39	Section S37 - Coastal Peru Q1	Average Peruvian diet GHG emissions per year and person are calculated in this spreadsheet. Only production of food consumed in the household and food consumed away-from -home are included, excluding distribution. Data refers only to the lowest quintile of expenditure along the Peruvian coast.
40	Section S38 - Coastal Peru Q2	Average Peruvian diet GHG emissions per year and person are calculated in this spreadsheet. Only production of food consumed in the household and food consumed away-from -home are included, excluding distribution. Data refers only to the second lowest quintile of expenditure along the Peruvian coast.
41	Section S39 - Coastal Peru Q3	Average Peruvian diet GHG emissions per year and person are calculated in this spreadsheet. Only production of food consumed in the household and food consumed away-from -home are included, excluding distribution. Data refers only to the intermediate quintile of expenditure along the Peruvian coast.
42	Section S40 - Coastal Peru Q4	Average Peruvian diet GHG emissions per year and person are calculated in this spreadsheet. Only production of food consumed in the household and food consumed away-from -home are included, excluding distribution. Data refers only to the second highest quintile of expenditure along the Peruvian coast.
43	Section S41 - Coastal Peru Q5	Average Peruvian diet GHG emissions per year and person are calculated in this spreadsheet. Only production of food consumed in the household and food consumed away-from -home are included, excluding distribution. Data refers only to the highest quintile of expenditure along the Peruvian coast.
44	Section S42 - Andean Peru Q1	Average Peruvian diet GHG emissions per year and person are calculated in this spreadsheet. Only production of food consumed in the household and food consumed away-from -home are included, excluding distribution. Data refers only to the lowest quintile of expenditure in Andean Peru.
45	Section S43 - Andean Peru Q2	Average Peruvian diet GHG emissions per year and person are calculated in this spreadsheet. Only production of food consumed in the household and food consumed away-from -home are included, excluding distribution. Data refers only to the second lowest quintile of expenditure in Andean Peru
46	Section S44 - Andean Peru Q3	Average Peruvian diet GHG emissions per year and person are calculated in this spreadsheet. Only production of food consumed in the household and food consumed away-from -home are included, excluding distribution. Data refers only to the intermediate quintile of expenditure in Andean Peru.
47	Section S45 - Andean Peru Q4	Average Peruvian diet GHG emissions per year and person are calculated in this spreadsheet. Only production of food consumed in the household and food consumed away-from -home are included, excluding distribution. Data refers only to the second highest quintile of expenditure in Andean Peru.
48	Section S46 - Andean Peru Q5	Average Peruvian diet GHG emissions per year and person are calculated in this spreadsheet. Only production of food consumed in the household and food consumed away-from -home are included, excluding distribution. Data refers only to the highest quintile of expenditure in Andean Peru.
49	Section S47 - Amazon Peru Q1	Average Peruvian diet GHG emissions per year and person are calculated in this spreadsheet. Only production of food consumed in the household and food consumed away-from -home are included, excluding distribution. Data refers only to the lowest quintile of expenditure in Amazon Peru.
50	Section S48 - Amazon Peru Q2	Average Peruvian diet GHG emissions per year and person are calculated in this spreadsheet. Only production of food consumed in the household and food consumed away-from -home are included, excluding distribution. Data refers only to the second lowest quintile of expenditure in Amazon Peru.
51	Section S49 - Amazon Peru Q3	Average Peruvian diet GHG emissions per year and person are calculated in this spreadsheet. Only production of food consumed in the household and food consumed away-from -home are included, excluding distribution. Data refers only to the intermediate quintile of expenditure in Amazon Peru.
52	Section S50 - Amazon Peru Q4	Average Peruvian diet GHG emissions per year and person are calculated in this spreadsheet. Only production of food consumed in the household and food consumed away-from -home are included, excluding distribution. Data refers only to the second highest quintile of expenditure in Amazon Peru.
53	Section S51 - Amazon Peru Q5	Average Peruvian diet GHG emissions per year and person are calculated in this spreadsheet. Only production of food consumed in the household and food consumed away-from -home are included, excluding distribution. Data refers only to the highest quintile of expenditure in Amazon Peru.
54	Section S52 - No University degree	Average Peruvian diet GHG emissions per year and person are calculated in this spreadsheet. Only production of food consumed in the household and food consumed away-from -home are included, excluding distribution. Data refers only to households in which no member has a University degree.
55	Section S53 - Univeristy degree	Average Peruvian diet GHG emissions per year and person are calculated in this spreadsheet. Only production of food consumed in the household and food consumed away-from -home are included, excluding distribution. Data refers only to households in which at least one member has a University degree.
56	Section S54 - All cities	This spreadsheet presents the aggregated GHG emission values in absolute and relative XXXX.
57	Figure Geographic Household	Figure representing the absolute values of GHG emissions per city divided by food categories. This figure includes GHG emissions generated in due to in household food consumption only.
58	Figure Geographic Total	Figure representing the absolute values of GHG emissions per city divided by food categories. This figure includes GHG emissions generated by food consumption in the household , distribution and food-away-from-home.
59	Figure Relative Geographic	Figure representing the relative values of GHG emissions per city divided by food categories. This figure includes GHG emissions generated in due to in household food consumption only.
60	Figure Quintiles Lima	Figure showing the average GHG emissions per year and person in Lima Metropolitana, as compared to the average per quintiles.
61	Figure Quintiles Coastal Peru	Figure showing the average GHG emissions per quintile along the Peruvian Coast.
62	Figure Comparative Quintiles	Figure showing the average GHG emissions per quintile in Lima Metropolitana, Peruvian Coast, Andean Peru and Amazon Peru.
63	GHG emission per kcal	Figure showing the GHG emissions per kcal consumed in each Peruvian city.

## Sheet: Food categories
			Table S1. Food categories included in the study
			1	Cereals
			2	Tubers
			3	Vegetables
			4	Fruits
			5	Oils
			6	Dairy
			7	Seafood
			8	Poultry
			9	Legumes
			10	Red meat
			11	Ice Cream
			12	Soft drinks
			13	Food items rich in sugar
			14	Sugar
			15	Mineral Water

## Sheet: Section A1 - Food purchase
		Table S2. Average relative purchase over the total household basket for household and way from household food consumption.
		City	In household food purchase	Food-away-from-home (FAFH) purchase	Ratio Household/FAFH purchase
			Values represent % of total household consumption
		Lima Metropolitana	26.082	11.736	2.22239
		Abancay	33.004	13.955	2.36503
		Arequipa	29.179	11.559	2.52435
		Ayacucho	35.144	12.199	2.88089
		Cajamarca	30.939	9.41	3.28789
		Cerro de Pasco	36.79	11.463	3.20946
		Chachapoyas	34.345	12.936	2.65499
		Chiclayo	32.86	9.177	3.58069
		Chimbote	32.035	12.825	2.49786
		Cusco	29.115	15.61	1.86515
		Huancavelica	38.059	12.681	3.00126
		Huancayo	31.467	12.664	2.48476
		Huánuco	33.133	13.486	2.45684
		Huaraz	33.547	13.661	2.45568
		Ica	31.145	11.3	2.75619
		Moquegua	31.616	14.614	2.1634
		Piura	31.591	10.469	3.01758
		Pucallpa	35.542	14.285	2.48806
		Puerto Maldonado	28.445	20.308	1.40068
		Puno	33.053	14.271	2.3161
		Tacna	29.994	15.821	1.89583
		Tarapoto	27.776	14.47	1.91956
		Trujillo	28.226	12.252	2.30379
		Tumbes	30.8	14.238	2.16323

## Sheet: Section A2 - Production areas
Production of main food products in Peru
Data obtained from the database of the Ministry of Agriculture (MINAGRI)
	Production regions (metric tons)																											National production (metric tons)		Productio regions (%)
Olives
Production (metric tons)
Year	AMAZONAS	ANCASH	APURIMAC	AREQUIPA	AYACUCHO	CAJAMARCA	CALLAO	CUZCO	HUANCAVELICA	HUANUCO	ICA	JUNIN	LA LIBERTAD	LAMBAYEQUE	LIMA	LIMA METROPOLITANA	LORETO	M. DE DIOS	MOQUEGUA	PASCO	PIURA	PUNO	SAN MARTIN	TACNA	TUMBES	UCAYALI		Total		AMAZONAS	ANCASH	APURIMAC	AREQUIPA	AYACUCHO	CAJAMARCA	CALLAO	CUZCO	HUANCAVELICA	HUANUCO	ICA	JUNIN	LA LIBERTAD	LAMBAYEQUE	LIMA	LIMA METROPOLITANA	LORETO	M. DE DIOS	MOQUEGUA	PASCO
2014	0	0	0	29739	0	0	0	0	0	0	4333	0	156	0	1480	375	0	0	493	0	0	0	0	115351	0	0		151927		0	0	0	19.5745	0	0	0	0	0	0	2.85203	0	0.102681	0	0.974152	0.246829	0	0	0.324498	0
Peppers
Production (metric tons)
Year	AMAZONAS	ANCASH	APURIMAC	AREQUIPA	AYACUCHO	CAJAMARCA	CALLAO	CUZCO	HUANCAVELICA	HUANUCO	ICA	JUNIN	LA LIBERTAD	LAMBAYEQUE	LIMA	LIMA METROPOLITANA	LORETO	M. DE DIOS	MOQUEGUA	PASCO	PIURA	PUNO	SAN MARTIN	TACNA	TUMBES	UCAYALI				AMAZONAS	ANCASH	APURIMAC	AREQUIPA	AYACUCHO	CAJAMARCA	CALLAO	CUZCO	HUANCAVELICA	HUANUCO	ICA	JUNIN	LA LIBERTAD	LAMBAYEQUE	LIMA	LIMA METROPOLITANA	LORETO	M. DE DIOS	MOQUEGUA	PASCO
2014	160	525	98	884	66	0	0	0	0	249	880	557	10408	1461	8820	6668	769	0	0	1641	1494	0	0	7582	24	681		42967		0.372379	1.22187	0.228082	2.05739	0.153606	0	0	0	0	0.579515	2.04808	1.29634	24.2232	3.40028	20.5274	15.5189	1.78975	0	0	3.81921
Garlic
Production (metric tons)
Year	AMAZONAS	ANCASH	APURIMAC	AREQUIPA	AYACUCHO	CAJAMARCA	CALLAO	CUZCO	HUANCAVELICA	HUANUCO	ICA	JUNIN	LA LIBERTAD	LAMBAYEQUE	LIMA	LIMA METROPOLITANA	LORETO	M. DE DIOS	MOQUEGUA	PASCO	PIURA	PUNO	SAN MARTIN	TACNA	TUMBES	UCAYALI				AMAZONAS	ANCASH	APURIMAC	AREQUIPA	AYACUCHO	CAJAMARCA	CALLAO	CUZCO	HUANCAVELICA	HUANUCO	ICA	JUNIN	LA LIBERTAD	LAMBAYEQUE	LIMA	LIMA METROPOLITANA	LORETO	M. DE DIOS	MOQUEGUA	PASCO
2014	39	310	177	60500	1405	4859	0	0	647	220	978	2820	2724	0	6204	71	0	0	90	0	184	0	0	277	0	0		81505		0.0478498	0.380345	0.217165	74.2286	1.72382	5.9616	0	0	0.793816	0.269922	1.19993	3.45991	3.34213	0	7.6118	0.0871112	0	0	0.110423	0
Basil
Production (metric tons)
Year	AMAZONAS	ANCASH	APURIMAC	AREQUIPA	AYACUCHO	CAJAMARCA	CALLAO	CUZCO	HUANCAVELICA	HUANUCO	ICA	JUNIN	LA LIBERTAD	LAMBAYEQUE	LIMA	LIMA METROPOLITANA	LORETO	M. DE DIOS	MOQUEGUA	PASCO	PIURA	PUNO	SAN MARTIN	TACNA	TUMBES	UCAYALI				AMAZONAS	ANCASH	APURIMAC	AREQUIPA	AYACUCHO	CAJAMARCA	CALLAO	CUZCO	HUANCAVELICA	HUANUCO	ICA	JUNIN	LA LIBERTAD	LAMBAYEQUE	LIMA	LIMA METROPOLITANA	LORETO	M. DE DIOS	MOQUEGUA	PASCO
2014	0	0	97	1421	0	0	0	0	0	0	180	0	0	0	131	4685	0	0	0	0	0	0	0	0	0	0		6514		0	0	1.4891	21.8146	0	0	0	0	0	0	2.76328	0	0	0	2.01105	71.922	0	0	0	0
Artichoke
Production (metric tons)
Year	AMAZONAS	ANCASH	APURIMAC	AREQUIPA	AYACUCHO	CAJAMARCA	CALLAO	CUZCO	HUANCAVELICA	HUANUCO	ICA	JUNIN	LA LIBERTAD	LAMBAYEQUE	LIMA	LIMA METROPOLITANA	LORETO	M. DE DIOS	MOQUEGUA	PASCO	PIURA	PUNO	SAN MARTIN	TACNA	TUMBES	UCAYALI				AMAZONAS	ANCASH	APURIMAC	AREQUIPA	AYACUCHO	CAJAMARCA	CALLAO	CUZCO	HUANCAVELICA	HUANUCO	ICA	JUNIN	LA LIBERTAD	LAMBAYEQUE	LIMA	LIMA METROPOLITANA	LORETO	M. DE DIOS	MOQUEGUA	PASCO
2014	0	4200	85	30085	0	0	0	5759	142	0	23781	8942	24512	0	5819	23	0	0	0	0	0	0	0	0	0	0		103348		0	4.06394	0.0822464	29.1104	0	0	0	5.57243	0.1374	0	23.0106	8.65232	23.7179	0	5.63049	0.0222549	0	0	0	0
Celery
Production (metric tons)
Year	AMAZONAS	ANCASH	APURIMAC	AREQUIPA	AYACUCHO	CAJAMARCA	CALLAO	CUZCO	HUANCAVELICA	HUANUCO	ICA	JUNIN	LA LIBERTAD	LAMBAYEQUE	LIMA	LIMA METROPOLITANA	LORETO	M. DE DIOS	MOQUEGUA	PASCO	PIURA	PUNO	SAN MARTIN	TACNA	TUMBES	UCAYALI				AMAZONAS	ANCASH	APURIMAC	AREQUIPA	AYACUCHO	CAJAMARCA	CALLAO	CUZCO	HUANCAVELICA	HUANUCO	ICA	JUNIN	LA LIBERTAD	LAMBAYEQUE	LIMA	LIMA METROPOLITANA	LORETO	M. DE DIOS	MOQUEGUA	PASCO
2014	0	137	0	3356	327	0	0	0	0	248	13	1471	2832	0	4993	13965	0	0	0	0	0	0	0	872	0	0		28214		0	0.485575	0	11.8948	1.159	0	0	0	0	0.878996	0.0460764	5.21372	10.0376	0	17.6969	49.4967	0	0	0	0
Rice
Production (metric tons)
Year	AMAZONAS	ANCASH	APURIMAC	AREQUIPA	AYACUCHO	CAJAMARCA	CALLAO	CUZCO	HUANCAVELICA	HUANUCO	ICA	JUNIN	LA LIBERTAD	LAMBAYEQUE	LIMA	LIMA METROPOLITANA	LORETO	M. DE DIOS	MOQUEGUA	PASCO	PIURA	PUNO	SAN MARTIN	TACNA	TUMBES	UCAYALI				AMAZONAS	ANCASH	APURIMAC	AREQUIPA	AYACUCHO	CAJAMARCA	CALLAO	CUZCO	HUANCAVELICA	HUANUCO	ICA	JUNIN	LA LIBERTAD	LAMBAYEQUE	LIMA	LIMA METROPOLITANA	LORETO	M. DE DIOS	MOQUEGUA	PASCO
2014	366648	56820	0	266039	638	207966	0	2588	0	27996	0	5721	362858	328789	0	0	87293	5596	0	4602	356507	431	647449	0	142954	25716		2896611		12.6578	1.9616	0	9.18449	0.0220257	7.17963	0	0.0893458	0	0.966509	0	0.197507	12.527	11.3508	0	0	3.01363	0.193191	0	0.158875
Dried peas
Production (metric tons)
Year	AMAZONAS	ANCASH	APURIMAC	AREQUIPA	AYACUCHO	CAJAMARCA	CALLAO	CUZCO	HUANCAVELICA	HUANUCO	ICA	JUNIN	LA LIBERTAD	LAMBAYEQUE	LIMA	LIMA METROPOLITANA	LORETO	M. DE DIOS	MOQUEGUA	PASCO	PIURA	PUNO	SAN MARTIN	TACNA	TUMBES	UCAYALI				AMAZONAS	ANCASH	APURIMAC	AREQUIPA	AYACUCHO	CAJAMARCA	CALLAO	CUZCO	HUANCAVELICA	HUANUCO	ICA	JUNIN	LA LIBERTAD	LAMBAYEQUE	LIMA	LIMA METROPOLITANA	LORETO	M. DE DIOS	MOQUEGUA	PASCO
2014	240	2334	1603	63	4427	15892	0	4354	4795	1532	0	2102	10049	516	15	7	0	0	0	91	3508	913	0	0	0	0		52441		0.457657	4.45072	3.05677	0.120135	8.44187	30.3045	0	8.30266	9.14361	2.92138	0	4.00831	19.1625	0.983963	0.0286036	0.0133483	0	0	0	0.173528
Green peas
Production (metric tons)
Year	AMAZONAS	ANCASH	APURIMAC	AREQUIPA	AYACUCHO	CAJAMARCA	CALLAO	CUZCO	HUANCAVELICA	HUANUCO	ICA	JUNIN	LA LIBERTAD	LAMBAYEQUE	LIMA	LIMA METROPOLITANA	LORETO	M. DE DIOS	MOQUEGUA	PASCO	PIURA	PUNO	SAN MARTIN	TACNA	TUMBES	UCAYALI				AMAZONAS	ANCASH	APURIMAC	AREQUIPA	AYACUCHO	CAJAMARCA	CALLAO	CUZCO	HUANCAVELICA	HUANUCO	ICA	JUNIN	LA LIBERTAD	LAMBAYEQUE	LIMA	LIMA METROPOLITANA	LORETO	M. DE DIOS	MOQUEGUA	PASCO
2014	1625	2668	2741	8349	5394	22698	0	2535	17069	25327	562	29840	3929	2850	4016	392	0	0	126	2603	724	0	0	209	0	0		133657		1.2158	1.99615	2.05077	6.24659	4.0357	16.9823	0	1.89665	12.7707	18.9493	0.420479	22.3258	2.93961	2.13232	3.00471	0.293288	0	0	0.0942712	1.94752
Oats
Production (metric tons)
Year	AMAZONAS	ANCASH	APURIMAC	AREQUIPA	AYACUCHO	CAJAMARCA	CALLAO	CUZCO	HUANCAVELICA	HUANUCO	ICA	JUNIN	LA LIBERTAD	LAMBAYEQUE	LIMA	LIMA METROPOLITANA	LORETO	M. DE DIOS	MOQUEGUA	PASCO	PIURA	PUNO	SAN MARTIN	TACNA	TUMBES	UCAYALI				AMAZONAS	ANCASH	APURIMAC	AREQUIPA	AYACUCHO	CAJAMARCA	CALLAO	CUZCO	HUANCAVELICA	HUANUCO	ICA	JUNIN	LA LIBERTAD	LAMBAYEQUE	LIMA	LIMA METROPOLITANA	LORETO	M. DE DIOS	MOQUEGUA	PASCO
2014	0	0	414	0	1483	0	0	3686	602	1532	0	0	186	0	0	6	0	0	0	0	0	6763	0	0	0	0		14672		0	0	2.8217	0	10.1077	0	0	25.1227	4.10305	10.4417	0	0	1.26772	0	0	0.0408942	0	0	0	0
Eggplant
Production (metric tons)
Year	AMAZONAS	ANCASH	APURIMAC	AREQUIPA	AYACUCHO	CAJAMARCA	CALLAO	CUZCO	HUANCAVELICA	HUANUCO	ICA	JUNIN	LA LIBERTAD	LAMBAYEQUE	LIMA	LIMA METROPOLITANA	LORETO	M. DE DIOS	MOQUEGUA	PASCO	PIURA	PUNO	SAN MARTIN	TACNA	TUMBES	UCAYALI				AMAZONAS	ANCASH	APURIMAC	AREQUIPA	AYACUCHO	CAJAMARCA	CALLAO	CUZCO	HUANCAVELICA	HUANUCO	ICA	JUNIN	LA LIBERTAD	LAMBAYEQUE	LIMA	LIMA METROPOLITANA	LORETO	M. DE DIOS	MOQUEGUA	PASCO
2014	0	0	0	0	0	0	0	0	0	0	0	0	218	0	0	104	0	0	0	0	0	0	0	0	0	0		322		0	0	0	0	0	0	0	0	0	0	0	0	67.7019	0	0	32.2981	0	0	0	0
Broccoli
Production (metric tons)
Year	AMAZONAS	ANCASH	APURIMAC	AREQUIPA	AYACUCHO	CAJAMARCA	CALLAO	CUZCO	HUANCAVELICA	HUANUCO	ICA	JUNIN	LA LIBERTAD	LAMBAYEQUE	LIMA	LIMA METROPOLITANA	LORETO	M. DE DIOS	MOQUEGUA	PASCO	PIURA	PUNO	SAN MARTIN	TACNA	TUMBES	UCAYALI				AMAZONAS	ANCASH	APURIMAC	AREQUIPA	AYACUCHO	CAJAMARCA	CALLAO	CUZCO	HUANCAVELICA	HUANUCO	ICA	JUNIN	LA LIBERTAD	LAMBAYEQUE	LIMA	LIMA METROPOLITANA	LORETO	M. DE DIOS	MOQUEGUA	PASCO
2014	0	0	60	859	0	0	0	0	0	309	0	959	5120	0	27517	13135	0	0	0	0	0	0	0	841	0	0		48800		0	0	0.122951	1.76025	0	0	0	0	0	0.633197	0	1.96516	10.4918	0	56.3873	26.916	0	0	0	0
Cocoa
Production (metric tons)
Year	AMAZONAS	ANCASH	APURIMAC	AREQUIPA	AYACUCHO	CAJAMARCA	CALLAO	CUZCO	HUANCAVELICA	HUANUCO	ICA	JUNIN	LA LIBERTAD	LAMBAYEQUE	LIMA	LIMA METROPOLITANA	LORETO	M. DE DIOS	MOQUEGUA	PASCO	PIURA	PUNO	SAN MARTIN	TACNA	TUMBES	UCAYALI				AMAZONAS	ANCASH	APURIMAC	AREQUIPA	AYACUCHO	CAJAMARCA	CALLAO	CUZCO	HUANCAVELICA	HUANUCO	ICA	JUNIN	LA LIBERTAD	LAMBAYEQUE	LIMA	LIMA METROPOLITANA	LORETO	M. DE DIOS	MOQUEGUA	PASCO
2014	4751	0	0	0	4920	1068	0	10448	0	3701	0	12399	19	28	0	0	522	106	0	965	644	240	38283	0	653	2905		81652		5.8186	0	0	0	6.02557	1.30799	0	12.7958	0	4.53265	0	15.1852	0.0232695	0.0342919	0	0	0.639298	0.129819	0	1.18184
Coffee
Production (metric tons)
Year	AMAZONAS	ANCASH	APURIMAC	AREQUIPA	AYACUCHO	CAJAMARCA	CALLAO	CUZCO	HUANCAVELICA	HUANUCO	ICA	JUNIN	LA LIBERTAD	LAMBAYEQUE	LIMA	LIMA METROPOLITANA	LORETO	M. DE DIOS	MOQUEGUA	PASCO	PIURA	PUNO	SAN MARTIN	TACNA	TUMBES	UCAYALI				AMAZONAS	ANCASH	APURIMAC	AREQUIPA	AYACUCHO	CAJAMARCA	CALLAO	CUZCO	HUANCAVELICA	HUANUCO	ICA	JUNIN	LA LIBERTAD	LAMBAYEQUE	LIMA	LIMA METROPOLITANA	LORETO	M. DE DIOS	MOQUEGUA	PASCO
2014	33123	0	0	0	2273	48682	0	28426	7	3503	0	30202	177	533	0	0	139	12	0	5434	2315	4750	56823	0	0	5650		222049		14.917	0	0	0	1.02365	21.924	0	12.8017	0.00315246	1.57758	0	13.6015	0.0797121	0.240037	0	0	0.0625988	0.00540421	0	2.44721
Calabaza
Production (metric tons)
Year	AMAZONAS	ANCASH	APURIMAC	AREQUIPA	AYACUCHO	CAJAMARCA	CALLAO	CUZCO	HUANCAVELICA	HUANUCO	ICA	JUNIN	LA LIBERTAD	LAMBAYEQUE	LIMA	LIMA METROPOLITANA	LORETO	M. DE DIOS	MOQUEGUA	PASCO	PIURA	PUNO	SAN MARTIN	TACNA	TUMBES	UCAYALI				AMAZONAS	ANCASH	APURIMAC	AREQUIPA	AYACUCHO	CAJAMARCA	CALLAO	CUZCO	HUANCAVELICA	HUANUCO	ICA	JUNIN	LA LIBERTAD	LAMBAYEQUE	LIMA	LIMA METROPOLITANA	LORETO	M. DE DIOS	MOQUEGUA	PASCO
2014	236	0	2159	1406	1945	0	0	0	0	3427	0	1360	69	0	0	0	0	0	0	2098	0	372	0	0	0	0		13072		1.80539	0	16.5162	10.7558	14.8791	0	0	0	0	26.2163	0	10.4039	0.527846	0	0	0	0	0	0	16.0496
Sweet Potato
Production (metric tons)
Year	AMAZONAS	ANCASH	APURIMAC	AREQUIPA	AYACUCHO	CAJAMARCA	CALLAO	CUZCO	HUANCAVELICA	HUANUCO	ICA	JUNIN	LA LIBERTAD	LAMBAYEQUE	LIMA	LIMA METROPOLITANA	LORETO	M. DE DIOS	MOQUEGUA	PASCO	PIURA	PUNO	SAN MARTIN	TACNA	TUMBES	UCAYALI				AMAZONAS	ANCASH	APURIMAC	AREQUIPA	AYACUCHO	CAJAMARCA	CALLAO	CUZCO	HUANCAVELICA	HUANUCO	ICA	JUNIN	LA LIBERTAD	LAMBAYEQUE	LIMA	LIMA METROPOLITANA	LORETO	M. DE DIOS	MOQUEGUA	PASCO
2014	257	35903	700	1269	385	9261	0	207	55	5132	20495	0	8426	42729	132058	8700	0	303	19	0	9607	1606	0	422	13	746		278293		0.0923487	12.9012	0.251533	0.455994	0.138343	3.32779	0	0.074382	0.0197633	1.8441	7.36454	0	3.02774	15.354	47.4529	3.1262	0	0.108878	0.00682734	0
Sugar
Production (metric tons)
Year	AMAZONAS	ANCASH	APURIMAC	AREQUIPA	AYACUCHO	CAJAMARCA	CALLAO	CUZCO	HUANCAVELICA	HUANUCO	ICA	JUNIN	LA LIBERTAD	LAMBAYEQUE	LIMA	LIMA METROPOLITANA	LORETO	M. DE DIOS	MOQUEGUA	PASCO	PIURA	PUNO	SAN MARTIN	TACNA	TUMBES	UCAYALI				AMAZONAS	ANCASH	APURIMAC	AREQUIPA	AYACUCHO	CAJAMARCA	CALLAO	CUZCO	HUANCAVELICA	HUANUCO	ICA	JUNIN	LA LIBERTAD	LAMBAYEQUE	LIMA	LIMA METROPOLITANA	LORETO	M. DE DIOS	MOQUEGUA	PASCO
2014	0	857500	0	97595	0	0	0	0	0	0	0	0	5811760	2894565	1728196	0	0	0	0	0	0	0	0	0	0	0		11389616		0	7.52879	0	0.856877	0	0	0	0	0	0	0	0	51.0268	25.4141	15.1734	0	0	0	0	0
Barley
Production (metric tons)
Year	AMAZONAS	ANCASH	APURIMAC	AREQUIPA	AYACUCHO	CAJAMARCA	CALLAO	CUZCO	HUANCAVELICA	HUANUCO	ICA	JUNIN	LA LIBERTAD	LAMBAYEQUE	LIMA	LIMA METROPOLITANA	LORETO	M. DE DIOS	MOQUEGUA	PASCO	PIURA	PUNO	SAN MARTIN	TACNA	TUMBES	UCAYALI				AMAZONAS	ANCASH	APURIMAC	AREQUIPA	AYACUCHO	CAJAMARCA	CALLAO	CUZCO	HUANCAVELICA	HUANUCO	ICA	JUNIN	LA LIBERTAD	LAMBAYEQUE	LIMA	LIMA METROPOLITANA	LORETO	M. DE DIOS	MOQUEGUA	PASCO
2014	229	9989	7442	1436	17094	11219	0	31211	25598	10227	188	24434	56078	115	407	10	0	0	102	206	377	29948	0	0	0	0		226310		0.101189	4.41386	3.28841	0.634528	7.55336	4.95736	0	13.7913	11.311	4.51902	0.0830719	10.7967	24.7793	0.0508153	0.179842	0.00441872	0	0	0.0450709	0.0910256
Onion
Production (metric tons)
Year	AMAZONAS	ANCASH	APURIMAC	AREQUIPA	AYACUCHO	CAJAMARCA	CALLAO	CUZCO	HUANCAVELICA	HUANUCO	ICA	JUNIN	LA LIBERTAD	LAMBAYEQUE	LIMA	LIMA METROPOLITANA	LORETO	M. DE DIOS	MOQUEGUA	PASCO	PIURA	PUNO	SAN MARTIN	TACNA	TUMBES	UCAYALI				AMAZONAS	ANCASH	APURIMAC	AREQUIPA	AYACUCHO	CAJAMARCA	CALLAO	CUZCO	HUANCAVELICA	HUANUCO	ICA	JUNIN	LA LIBERTAD	LAMBAYEQUE	LIMA	LIMA METROPOLITANA	LORETO	M. DE DIOS	MOQUEGUA	PASCO
2014	4	8594	861	438323	4344	2347	0	5580	94	1981	154111	9142	32348	17005	35668	6462	0	0	1721	0	6810	7523	0	25234	80	0		758232		0.000527543	1.13343	0.113554	57.8086	0.572912	0.309536	0	0.735923	0.0123973	0.261266	20.325	1.2057	4.26624	2.24272	4.7041	0.852246	0	0	0.226975	0
Cabbage
Production (metric tons)
Year	AMAZONAS	ANCASH	APURIMAC	AREQUIPA	AYACUCHO	CAJAMARCA	CALLAO	CUZCO	HUANCAVELICA	HUANUCO	ICA	JUNIN	LA LIBERTAD	LAMBAYEQUE	LIMA	LIMA METROPOLITANA	LORETO	M. DE DIOS	MOQUEGUA	PASCO	PIURA	PUNO	SAN MARTIN	TACNA	TUMBES	UCAYALI				AMAZONAS	ANCASH	APURIMAC	AREQUIPA	AYACUCHO	CAJAMARCA	CALLAO	CUZCO	HUANCAVELICA	HUANUCO	ICA	JUNIN	LA LIBERTAD	LAMBAYEQUE	LIMA	LIMA METROPOLITANA	LORETO	M. DE DIOS	MOQUEGUA	PASCO
2014	2345	321	492	2477	1001	366	0	1403	0	1431	10	1625	7773	2994	6949	8468	343	25	0	0	0	9	28	975	0	229		39264		5.97239	0.817543	1.25306	6.30858	2.54941	0.932152	0	3.57325	0	3.64456	0.0254686	4.13865	19.7968	7.62531	17.6981	21.5668	0.873574	0.0636716	0	0
Strawberries
Production (metric tons)
Year	AMAZONAS	ANCASH	APURIMAC	AREQUIPA	AYACUCHO	CAJAMARCA	CALLAO	CUZCO	HUANCAVELICA	HUANUCO	ICA	JUNIN	LA LIBERTAD	LAMBAYEQUE	LIMA	LIMA METROPOLITANA	LORETO	M. DE DIOS	MOQUEGUA	PASCO	PIURA	PUNO	SAN MARTIN	TACNA	TUMBES	UCAYALI				AMAZONAS	ANCASH	APURIMAC	AREQUIPA	AYACUCHO	CAJAMARCA	CALLAO	CUZCO	HUANCAVELICA	HUANUCO	ICA	JUNIN	LA LIBERTAD	LAMBAYEQUE	LIMA	LIMA METROPOLITANA	LORETO	M. DE DIOS	MOQUEGUA	PASCO
2014	0	0	17	29	0	0	0	0	0	9	0	0	423	0	33840	526	0	0	0	180	0	0	0	0	0	0		35024		0	0	0.0485381	0.0828004	0	0	0	0	0	0.0256967	0	0	1.20774	0	96.6195	1.50183	0	0	0	0.513933
Beans
Production (metric tons)
Year	AMAZONAS	ANCASH	APURIMAC	AREQUIPA	AYACUCHO	CAJAMARCA	CALLAO	CUZCO	HUANCAVELICA	HUANUCO	ICA	JUNIN	LA LIBERTAD	LAMBAYEQUE	LIMA	LIMA METROPOLITANA	LORETO	M. DE DIOS	MOQUEGUA	PASCO	PIURA	PUNO	SAN MARTIN	TACNA	TUMBES	UCAYALI				AMAZONAS	ANCASH	APURIMAC	AREQUIPA	AYACUCHO	CAJAMARCA	CALLAO	CUZCO	HUANCAVELICA	HUANUCO	ICA	JUNIN	LA LIBERTAD	LAMBAYEQUE	LIMA	LIMA METROPOLITANA	LORETO	M. DE DIOS	MOQUEGUA	PASCO
2014	0	0	0	0	0	0	0	0	0	0	98	0	545	3089	2141	0	3527	0	0	0	5976	0	1156	0	27	1028		17587		0	0	0	0	0	0	0	0	0	0	0.55723	0	3.09888	17.5641	12.1738	0	20.0546	0	0	0
Beans
Production (metric tons)
Year	AMAZONAS	ANCASH	APURIMAC	AREQUIPA	AYACUCHO	CAJAMARCA	CALLAO	CUZCO	HUANCAVELICA	HUANUCO	ICA	JUNIN	LA LIBERTAD	LAMBAYEQUE	LIMA	LIMA METROPOLITANA	LORETO	M. DE DIOS	MOQUEGUA	PASCO	PIURA	PUNO	SAN MARTIN	TACNA	TUMBES	UCAYALI				AMAZONAS	ANCASH	APURIMAC	AREQUIPA	AYACUCHO	CAJAMARCA	CALLAO	CUZCO	HUANCAVELICA	HUANUCO	ICA	JUNIN	LA LIBERTAD	LAMBAYEQUE	LIMA	LIMA METROPOLITANA	LORETO	M. DE DIOS	MOQUEGUA	PASCO
2014	0	0	0	0	328	82	0	1762	0	0	0	0	58	195	0	0	0	0	0	0	64	0	0	0	0	377		2866		0	0	0	0	11.4445	2.86113	0	61.4794	0	0	0	0	2.02373	6.80391	0	0	0	0	0	0
Dried beans
Production (metric tons)
Year	AMAZONAS	ANCASH	APURIMAC	AREQUIPA	AYACUCHO	CAJAMARCA	CALLAO	CUZCO	HUANCAVELICA	HUANUCO	ICA	JUNIN	LA LIBERTAD	LAMBAYEQUE	LIMA	LIMA METROPOLITANA	LORETO	M. DE DIOS	MOQUEGUA	PASCO	PIURA	PUNO	SAN MARTIN	TACNA	TUMBES	UCAYALI				AMAZONAS	ANCASH	APURIMAC	AREQUIPA	AYACUCHO	CAJAMARCA	CALLAO	CUZCO	HUANCAVELICA	HUANUCO	ICA	JUNIN	LA LIBERTAD	LAMBAYEQUE	LIMA	LIMA METROPOLITANA	LORETO	M. DE DIOS	MOQUEGUA	PASCO
2014	6100	1965	6581	8271	2399	13839	0	1658	7494	8952	732	5463	4605	1425	3496	432	4030	323	272	1628	2644	408	4121	0	0	2680		89518		6.81427	2.19509	7.35159	9.23948	2.67991	15.4595	0	1.85214	8.3715	10.0002	0.817713	6.10268	5.14422	1.59186	3.90536	0.482585	4.50189	0.360821	0.30385	1.81863
Green beans
Production (metric tons)
Year	AMAZONAS	ANCASH	APURIMAC	AREQUIPA	AYACUCHO	CAJAMARCA	CALLAO	CUZCO	HUANCAVELICA	HUANUCO	ICA	JUNIN	LA LIBERTAD	LAMBAYEQUE	LIMA	LIMA METROPOLITANA	LORETO	M. DE DIOS	MOQUEGUA	PASCO	PIURA	PUNO	SAN MARTIN	TACNA	TUMBES	UCAYALI				AMAZONAS	ANCASH	APURIMAC	AREQUIPA	AYACUCHO	CAJAMARCA	CALLAO	CUZCO	HUANCAVELICA	HUANUCO	ICA	JUNIN	LA LIBERTAD	LAMBAYEQUE	LIMA	LIMA METROPOLITANA	LORETO	M. DE DIOS	MOQUEGUA	PASCO
2014	1245	125	0	0	7	6610	0	0	0	1963	56	0	0	0	4991	0	0	0	0	0	0	0	0	0	0	0		14997		8.30166	0.8335	0	0	0.046676	44.0755	0	0	0	13.0893	0.373408	0	0	0	33.28	0	0	0	0	0
Pomegranate
Production (metric tons)
Year	AMAZONAS	ANCASH	APURIMAC	AREQUIPA	AYACUCHO	CAJAMARCA	CALLAO	CUZCO	HUANCAVELICA	HUANUCO	ICA	JUNIN	LA LIBERTAD	LAMBAYEQUE	LIMA	LIMA METROPOLITANA	LORETO	M. DE DIOS	MOQUEGUA	PASCO	PIURA	PUNO	SAN MARTIN	TACNA	TUMBES	UCAYALI				AMAZONAS	ANCASH	APURIMAC	AREQUIPA	AYACUCHO	CAJAMARCA	CALLAO	CUZCO	HUANCAVELICA	HUANUCO	ICA	JUNIN	LA LIBERTAD	LAMBAYEQUE	LIMA	LIMA METROPOLITANA	LORETO	M. DE DIOS	MOQUEGUA	PASCO
2014	0	58	6	32	0	0	0	0	0	0	7690	0	315	52	893	0	0	0	11	0	0	0	0	31	0	0		9088		0	0.638204	0.0660211	0.352113	0	0	0	0	0	0	84.6171	0	3.46611	0.572183	9.82614	0	0	0	0.121039	0
Passion fuit
Production (metric tons)
Year	AMAZONAS	ANCASH	APURIMAC	AREQUIPA	AYACUCHO	CAJAMARCA	CALLAO	CUZCO	HUANCAVELICA	HUANUCO	ICA	JUNIN	LA LIBERTAD	LAMBAYEQUE	LIMA	LIMA METROPOLITANA	LORETO	M. DE DIOS	MOQUEGUA	PASCO	PIURA	PUNO	SAN MARTIN	TACNA	TUMBES	UCAYALI				AMAZONAS	ANCASH	APURIMAC	AREQUIPA	AYACUCHO	CAJAMARCA	CALLAO	CUZCO	HUANCAVELICA	HUANUCO	ICA	JUNIN	LA LIBERTAD	LAMBAYEQUE	LIMA	LIMA METROPOLITANA	LORETO	M. DE DIOS	MOQUEGUA	PASCO
2014	0	4013	0	0	46	93	0	0	0	253	0	1303	3350	10331	15324	0	381	0	11	0	3300	0	129	0	225	389		39148		0	10.2508	0	0	0.117503	0.23756	0	0	0	0.646265	0	3.32839	8.55727	26.3896	39.1438	0	0.97323	0	0.0280985	0
Guanabana
Production (metric tons)
Year	AMAZONAS	ANCASH	APURIMAC	AREQUIPA	AYACUCHO	CAJAMARCA	CALLAO	CUZCO	HUANCAVELICA	HUANUCO	ICA	JUNIN	LA LIBERTAD	LAMBAYEQUE	LIMA	LIMA METROPOLITANA	LORETO	M. DE DIOS	MOQUEGUA	PASCO	PIURA	PUNO	SAN MARTIN	TACNA	TUMBES	UCAYALI				AMAZONAS	ANCASH	APURIMAC	AREQUIPA	AYACUCHO	CAJAMARCA	CALLAO	CUZCO	HUANCAVELICA	HUANUCO	ICA	JUNIN	LA LIBERTAD	LAMBAYEQUE	LIMA	LIMA METROPOLITANA	LORETO	M. DE DIOS	MOQUEGUA	PASCO
2014	0	0	0	0	7	0	0	0	0	103	51	1769	516	3	317	5	453	0	0	0	95	0	0	0	0	2276		5595		0	0	0	0	0.125112	0	0	0	0	1.84093	0.911528	31.6175	9.22252	0.0536193	5.66577	0.0893655	8.09651	0	0	0
Guayaba
Production (metric tons)
Year	AMAZONAS	ANCASH	APURIMAC	AREQUIPA	AYACUCHO	CAJAMARCA	CALLAO	CUZCO	HUANCAVELICA	HUANUCO	ICA	JUNIN	LA LIBERTAD	LAMBAYEQUE	LIMA	LIMA METROPOLITANA	LORETO	M. DE DIOS	MOQUEGUA	PASCO	PIURA	PUNO	SAN MARTIN	TACNA	TUMBES	UCAYALI				AMAZONAS	ANCASH	APURIMAC	AREQUIPA	AYACUCHO	CAJAMARCA	CALLAO	CUZCO	HUANCAVELICA	HUANUCO	ICA	JUNIN	LA LIBERTAD	LAMBAYEQUE	LIMA	LIMA METROPOLITANA	LORETO	M. DE DIOS	MOQUEGUA	PASCO
2014	23	223	0	69	18	0	0	0	0	16	6	105	27	0	24	0	1029	0	20	0	109	77	183	0	0	2215		4144		0.555019	5.38127	0	1.66506	0.434363	0	0	0	0	0.3861	0.144788	2.53378	0.651544	0	0.579151	0	24.8311	0	0.482625	0
Dried fava beans
Production (metric tons)
Year	AMAZONAS	ANCASH	APURIMAC	AREQUIPA	AYACUCHO	CAJAMARCA	CALLAO	CUZCO	HUANCAVELICA	HUANUCO	ICA	JUNIN	LA LIBERTAD	LAMBAYEQUE	LIMA	LIMA METROPOLITANA	LORETO	M. DE DIOS	MOQUEGUA	PASCO	PIURA	PUNO	SAN MARTIN	TACNA	TUMBES	UCAYALI				AMAZONAS	ANCASH	APURIMAC	AREQUIPA	AYACUCHO	CAJAMARCA	CALLAO	CUZCO	HUANCAVELICA	HUANUCO	ICA	JUNIN	LA LIBERTAD	LAMBAYEQUE	LIMA	LIMA METROPOLITANA	LORETO	M. DE DIOS	MOQUEGUA	PASCO
2014	122	1818	6335	620	7447	4055	0	22434	9182	4829	0	3584	6347	335	237	0	0	0	209	977	321	12292	0	0	0	0		81144		0.15035	2.24046	7.80711	0.764074	9.17751	4.99729	0	27.6471	11.3157	5.95115	0	4.41684	7.8219	0.412846	0.292073	0	0	0	0.257567	1.20403
Green fava beans
Production (metric tons)
Year	AMAZONAS	ANCASH	APURIMAC	AREQUIPA	AYACUCHO	CAJAMARCA	CALLAO	CUZCO	HUANCAVELICA	HUANUCO	ICA	JUNIN	LA LIBERTAD	LAMBAYEQUE	LIMA	LIMA METROPOLITANA	LORETO	M. DE DIOS	MOQUEGUA	PASCO	PIURA	PUNO	SAN MARTIN	TACNA	TUMBES	UCAYALI				AMAZONAS	ANCASH	APURIMAC	AREQUIPA	AYACUCHO	CAJAMARCA	CALLAO	CUZCO	HUANCAVELICA	HUANUCO	ICA	JUNIN	LA LIBERTAD	LAMBAYEQUE	LIMA	LIMA METROPOLITANA	LORETO	M. DE DIOS	MOQUEGUA	PASCO
2014	632	657	4385	7464	5393	2839	0	5832	7286	5391	647	17689	700	283	2891	75	0	0	368	2548	0	2451	0	796	0	0		68327		0.924964	0.961553	6.41767	10.9239	7.89293	4.15502	0	8.53543	10.6634	7.89	0.946917	25.8887	1.02449	0.414185	4.23112	0.109766	0	0	0.538587	3.72913
Figs
Production (metric tons)
Year	AMAZONAS	ANCASH	APURIMAC	AREQUIPA	AYACUCHO	CAJAMARCA	CALLAO	CUZCO	HUANCAVELICA	HUANUCO	ICA	JUNIN	LA LIBERTAD	LAMBAYEQUE	LIMA	LIMA METROPOLITANA	LORETO	M. DE DIOS	MOQUEGUA	PASCO	PIURA	PUNO	SAN MARTIN	TACNA	TUMBES	UCAYALI				AMAZONAS	ANCASH	APURIMAC	AREQUIPA	AYACUCHO	CAJAMARCA	CALLAO	CUZCO	HUANCAVELICA	HUANUCO	ICA	JUNIN	LA LIBERTAD	LAMBAYEQUE	LIMA	LIMA METROPOLITANA	LORETO	M. DE DIOS	MOQUEGUA	PASCO
2014	0	47	80	649	375	0	0	0	100	0	434	0	41	0	639	134	0	0	32	0	39	0	0	93	0	0		2663		0	1.76493	3.00413	24.371	14.0819	0	0	0	3.75516	0	16.2974	0	1.53962	0	23.9955	5.03192	0	0	1.20165	0
Lettuce
Production (metric tons)
Year	AMAZONAS	ANCASH	APURIMAC	AREQUIPA	AYACUCHO	CAJAMARCA	CALLAO	CUZCO	HUANCAVELICA	HUANUCO	ICA	JUNIN	LA LIBERTAD	LAMBAYEQUE	LIMA	LIMA METROPOLITANA	LORETO	M. DE DIOS	MOQUEGUA	PASCO	PIURA	PUNO	SAN MARTIN	TACNA	TUMBES	UCAYALI				AMAZONAS	ANCASH	APURIMAC	AREQUIPA	AYACUCHO	CAJAMARCA	CALLAO	CUZCO	HUANCAVELICA	HUANUCO	ICA	JUNIN	LA LIBERTAD	LAMBAYEQUE	LIMA	LIMA METROPOLITANA	LORETO	M. DE DIOS	MOQUEGUA	PASCO
2014	1019	2287	447	2200	301	112	0	994	0	236	348	6578	5076	593	20995	20723	337	25	110	0	34	40	0	1761	0	144		64360		1.58328	3.55345	0.694531	3.41827	0.467682	0.174021	0	1.54444	0	0.366687	0.540709	10.2206	7.88689	0.92138	32.6212	32.1986	0.523617	0.038844	0.170914	0
Lentils
Production (metric tons)
Year	AMAZONAS	ANCASH	APURIMAC	AREQUIPA	AYACUCHO	CAJAMARCA	CALLAO	CUZCO	HUANCAVELICA	HUANUCO	ICA	JUNIN	LA LIBERTAD	LAMBAYEQUE	LIMA	LIMA METROPOLITANA	LORETO	M. DE DIOS	MOQUEGUA	PASCO	PIURA	PUNO	SAN MARTIN	TACNA	TUMBES	UCAYALI				AMAZONAS	ANCASH	APURIMAC	AREQUIPA	AYACUCHO	CAJAMARCA	CALLAO	CUZCO	HUANCAVELICA	HUANUCO	ICA	JUNIN	LA LIBERTAD	LAMBAYEQUE	LIMA	LIMA METROPOLITANA	LORETO	M. DE DIOS	MOQUEGUA	PASCO
2014	0	177	40	0	28	1017	0	0	11	0	0	0	2015	0	0	0	0	0	0	0	0	0	0	0	0	0		3288		0	5.38321	1.21655	0	0.851582	30.9307	0	0	0.33455	0	0	0	61.2835	0	0	0	0	0	0	0
Lemon
Production (metric tons)
Year	AMAZONAS	ANCASH	APURIMAC	AREQUIPA	AYACUCHO	CAJAMARCA	CALLAO	CUZCO	HUANCAVELICA	HUANUCO	ICA	JUNIN	LA LIBERTAD	LAMBAYEQUE	LIMA	LIMA METROPOLITANA	LORETO	M. DE DIOS	MOQUEGUA	PASCO	PIURA	PUNO	SAN MARTIN	TACNA	TUMBES	UCAYALI				AMAZONAS	ANCASH	APURIMAC	AREQUIPA	AYACUCHO	CAJAMARCA	CALLAO	CUZCO	HUANCAVELICA	HUANUCO	ICA	JUNIN	LA LIBERTAD	LAMBAYEQUE	LIMA	LIMA METROPOLITANA	LORETO	M. DE DIOS	MOQUEGUA	PASCO
2014	626	754	0	0	215	2708	0	1538	0	41	11	761	2216	247	69	0	133	344	643	27	17	627	209	0	0	0		11186		5.59628	6.74057	0	0	1.92205	24.2088	0	13.7493	0	0.36653	0.0983372	6.80315	19.8105	2.20812	0.616842	0	1.18899	3.07527	5.74826	0.241373
Lime
Production (metric tons)
Year	AMAZONAS	ANCASH	APURIMAC	AREQUIPA	AYACUCHO	CAJAMARCA	CALLAO	CUZCO	HUANCAVELICA	HUANUCO	ICA	JUNIN	LA LIBERTAD	LAMBAYEQUE	LIMA	LIMA METROPOLITANA	LORETO	M. DE DIOS	MOQUEGUA	PASCO	PIURA	PUNO	SAN MARTIN	TACNA	TUMBES	UCAYALI				AMAZONAS	ANCASH	APURIMAC	AREQUIPA	AYACUCHO	CAJAMARCA	CALLAO	CUZCO	HUANCAVELICA	HUANUCO	ICA	JUNIN	LA LIBERTAD	LAMBAYEQUE	LIMA	LIMA METROPOLITANA	LORETO	M. DE DIOS	MOQUEGUA	PASCO
2014	6811	605	299	34	739	1237	0	815	121	1058	1514	2835	315	53113	49	0	9827	391	46	100	147558	50	5715	0	20997	10106		264335		2.57665	0.228876	0.113114	0.0128625	0.279569	0.467967	0	0.308321	0.0457752	0.40025	0.572758	1.0725	0.119167	20.0931	0.0185371	0	3.71763	0.147918	0.0174022	0.0378308
Sweet lemon
Production (metric tons)
Year	AMAZONAS	ANCASH	APURIMAC	AREQUIPA	AYACUCHO	CAJAMARCA	CALLAO	CUZCO	HUANCAVELICA	HUANUCO	ICA	JUNIN	LA LIBERTAD	LAMBAYEQUE	LIMA	LIMA METROPOLITANA	LORETO	M. DE DIOS	MOQUEGUA	PASCO	PIURA	PUNO	SAN MARTIN	TACNA	TUMBES	UCAYALI				AMAZONAS	ANCASH	APURIMAC	AREQUIPA	AYACUCHO	CAJAMARCA	CALLAO	CUZCO	HUANCAVELICA	HUANUCO	ICA	JUNIN	LA LIBERTAD	LAMBAYEQUE	LIMA	LIMA METROPOLITANA	LORETO	M. DE DIOS	MOQUEGUA	PASCO
2014	359	193	0	0	0	628	0	0	39	0	0	2344	0	4	0	0	178	0	0	0	5	0	292	0	0	0		4042		8.88174	4.77486	0	0	0	15.5369	0	0	0.964869	0	0	57.9911	0	0.0989609	0	0	4.40376	0	0	0
Lucuma
Production (metric tons)
Year	AMAZONAS	ANCASH	APURIMAC	AREQUIPA	AYACUCHO	CAJAMARCA	CALLAO	CUZCO	HUANCAVELICA	HUANUCO	ICA	JUNIN	LA LIBERTAD	LAMBAYEQUE	LIMA	LIMA METROPOLITANA	LORETO	M. DE DIOS	MOQUEGUA	PASCO	PIURA	PUNO	SAN MARTIN	TACNA	TUMBES	UCAYALI				AMAZONAS	ANCASH	APURIMAC	AREQUIPA	AYACUCHO	CAJAMARCA	CALLAO	CUZCO	HUANCAVELICA	HUANUCO	ICA	JUNIN	LA LIBERTAD	LAMBAYEQUE	LIMA	LIMA METROPOLITANA	LORETO	M. DE DIOS	MOQUEGUA	PASCO
2014	0	201	92	578	446	0	0	0	48	87	1659	83	775	3	8535	2418	126	0	90	168	244	0	0	0	0	0		15553		0	1.29236	0.591526	3.71632	2.86761	0	0	0	0.308622	0.559378	10.6668	0.533659	4.98296	0.0192889	54.8769	15.5468	0.810133	0	0.578666	1.08018
Corn
Production (metric tons)
Year	AMAZONAS	ANCASH	APURIMAC	AREQUIPA	AYACUCHO	CAJAMARCA	CALLAO	CUZCO	HUANCAVELICA	HUANUCO	ICA	JUNIN	LA LIBERTAD	LAMBAYEQUE	LIMA	LIMA METROPOLITANA	LORETO	M. DE DIOS	MOQUEGUA	PASCO	PIURA	PUNO	SAN MARTIN	TACNA	TUMBES	UCAYALI				AMAZONAS	ANCASH	APURIMAC	AREQUIPA	AYACUCHO	CAJAMARCA	CALLAO	CUZCO	HUANCAVELICA	HUANUCO	ICA	JUNIN	LA LIBERTAD	LAMBAYEQUE	LIMA	LIMA METROPOLITANA	LORETO	M. DE DIOS	MOQUEGUA	PASCO
2014	28294	96223	2873	2746	2453	66263	0	4856	511	31255	129087	17585	200664	85720	232096	2229	95373	9314	151	6826	54390	4002	125267	35	1065	28285		1227563		2.30489	7.83854	0.234041	0.223695	0.199827	5.39793	0	0.395581	0.0416272	2.5461	10.5157	1.43251	16.3465	6.98294	18.9071	0.181579	7.7693	0.758739	0.0123008	0.556061
Corn
Production (metric tons)
Year	AMAZONAS	ANCASH	APURIMAC	AREQUIPA	AYACUCHO	CAJAMARCA	CALLAO	CUZCO	HUANCAVELICA	HUANUCO	ICA	JUNIN	LA LIBERTAD	LAMBAYEQUE	LIMA	LIMA METROPOLITANA	LORETO	M. DE DIOS	MOQUEGUA	PASCO	PIURA	PUNO	SAN MARTIN	TACNA	TUMBES	UCAYALI				AMAZONAS	ANCASH	APURIMAC	AREQUIPA	AYACUCHO	CAJAMARCA	CALLAO	CUZCO	HUANCAVELICA	HUANUCO	ICA	JUNIN	LA LIBERTAD	LAMBAYEQUE	LIMA	LIMA METROPOLITANA	LORETO	M. DE DIOS	MOQUEGUA	PASCO
2014	6499	11902	39453	7903	21241	32906	0	67908	26882	18799	314	18852	20985	5308	1257	0	0	0	771	1955	12211	5812	0	1116	0	0		302074		2.15146	3.94009	13.0607	2.61625	7.03172	10.8934	0	22.4806	8.89914	6.22331	0.103948	6.24085	6.94697	1.75719	0.416123	0	0	0	0.255235	0.647192
Choclo
Production (metric tons)
Year	AMAZONAS	ANCASH	APURIMAC	AREQUIPA	AYACUCHO	CAJAMARCA	CALLAO	CUZCO	HUANCAVELICA	HUANUCO	ICA	JUNIN	LA LIBERTAD	LAMBAYEQUE	LIMA	LIMA METROPOLITANA	LORETO	M. DE DIOS	MOQUEGUA	PASCO	PIURA	PUNO	SAN MARTIN	TACNA	TUMBES	UCAYALI				AMAZONAS	ANCASH	APURIMAC	AREQUIPA	AYACUCHO	CAJAMARCA	CALLAO	CUZCO	HUANCAVELICA	HUANUCO	ICA	JUNIN	LA LIBERTAD	LAMBAYEQUE	LIMA	LIMA METROPOLITANA	LORETO	M. DE DIOS	MOQUEGUA	PASCO
2014	6955	53535	19948	23710	12404	30280	0	40066	7011	8955	17379	82809	9239	20862	41863	939	14738	198	526	7380	1034	87	0	1425	2063	0		403406		1.72407	13.2707	4.94489	5.87745	3.07482	7.50609	0	9.93193	1.73795	2.21985	4.30807	20.5275	2.29025	5.17146	10.3774	0.232768	3.65339	0.0490821	0.13039	1.82942
Mandarin orange
Production (metric tons)
Year	AMAZONAS	ANCASH	APURIMAC	AREQUIPA	AYACUCHO	CAJAMARCA	CALLAO	CUZCO	HUANCAVELICA	HUANUCO	ICA	JUNIN	LA LIBERTAD	LAMBAYEQUE	LIMA	LIMA METROPOLITANA	LORETO	M. DE DIOS	MOQUEGUA	PASCO	PIURA	PUNO	SAN MARTIN	TACNA	TUMBES	UCAYALI				AMAZONAS	ANCASH	APURIMAC	AREQUIPA	AYACUCHO	CAJAMARCA	CALLAO	CUZCO	HUANCAVELICA	HUANUCO	ICA	JUNIN	LA LIBERTAD	LAMBAYEQUE	LIMA	LIMA METROPOLITANA	LORETO	M. DE DIOS	MOQUEGUA	PASCO
2014	0	0	0	0	388	0	0	1110	0	1092	74192	48140	869	0	193621	4434	2423	410	0	171	0	6887	1027	0	3	4837		339604		0	0	0	0	0.114251	0	0	0.326851	0	0.321551	21.8466	14.1753	0.255886	0	57.0138	1.30564	0.713478	0.120729	0	0.0503528
Mango
Production (metric tons)
Year	AMAZONAS	ANCASH	APURIMAC	AREQUIPA	AYACUCHO	CAJAMARCA	CALLAO	CUZCO	HUANCAVELICA	HUANUCO	ICA	JUNIN	LA LIBERTAD	LAMBAYEQUE	LIMA	LIMA METROPOLITANA	LORETO	M. DE DIOS	MOQUEGUA	PASCO	PIURA	PUNO	SAN MARTIN	TACNA	TUMBES	UCAYALI				AMAZONAS	ANCASH	APURIMAC	AREQUIPA	AYACUCHO	CAJAMARCA	CALLAO	CUZCO	HUANCAVELICA	HUANUCO	ICA	JUNIN	LA LIBERTAD	LAMBAYEQUE	LIMA	LIMA METROPOLITANA	LORETO	M. DE DIOS	MOQUEGUA	PASCO
2014	842	8293	365	153	457	9791	0	735	190	663	5686	1053	4622	47047	9097	21	1218	262	63	60	276027	0	2855	0	380	6118		375998		0.223937	2.2056	0.097075	0.0406917	0.121543	2.604	0	0.19548	0.0505322	0.176331	1.51224	0.280055	1.22926	12.5126	2.41943	0.00558514	0.323938	0.0696812	0.0167554	0.0159575
Apples
Production (metric tons)
Year	AMAZONAS	ANCASH	APURIMAC	AREQUIPA	AYACUCHO	CAJAMARCA	CALLAO	CUZCO	HUANCAVELICA	HUANUCO	ICA	JUNIN	LA LIBERTAD	LAMBAYEQUE	LIMA	LIMA METROPOLITANA	LORETO	M. DE DIOS	MOQUEGUA	PASCO	PIURA	PUNO	SAN MARTIN	TACNA	TUMBES	UCAYALI				AMAZONAS	ANCASH	APURIMAC	AREQUIPA	AYACUCHO	CAJAMARCA	CALLAO	CUZCO	HUANCAVELICA	HUANUCO	ICA	JUNIN	LA LIBERTAD	LAMBAYEQUE	LIMA	LIMA METROPOLITANA	LORETO	M. DE DIOS	MOQUEGUA	PASCO
2014	5	3396	901	997	504	402	0	723	239	37	910	120	1047	0	148651	839	0	0	467	0	0	0	0	641	0	0		159879		0.00312737	2.12411	0.563551	0.623597	0.315238	0.25144	0	0.452217	0.149488	0.0231425	0.56918	0.0750568	0.65487	0	92.9772	0.524772	0	0	0.292096	0
Maracuya
Production (metric tons)
Year	AMAZONAS	ANCASH	APURIMAC	AREQUIPA	AYACUCHO	CAJAMARCA	CALLAO	CUZCO	HUANCAVELICA	HUANUCO	ICA	JUNIN	LA LIBERTAD	LAMBAYEQUE	LIMA	LIMA METROPOLITANA	LORETO	M. DE DIOS	MOQUEGUA	PASCO	PIURA	PUNO	SAN MARTIN	TACNA	TUMBES	UCAYALI				AMAZONAS	ANCASH	APURIMAC	AREQUIPA	AYACUCHO	CAJAMARCA	CALLAO	CUZCO	HUANCAVELICA	HUANUCO	ICA	JUNIN	LA LIBERTAD	LAMBAYEQUE	LIMA	LIMA METROPOLITANA	LORETO	M. DE DIOS	MOQUEGUA	PASCO
2014	0	4013	0	0	46	93	0	0	0	253	0	1303	3350	10331	15324	0	381	0	11	0	3300	0	129	0	225	389		39148		0	10.2508	0	0	0.117503	0.23756	0	0	0	0.646265	0	3.32839	8.55727	26.3896	39.1438	0	0.97323	0	0.0280985	0
Peach
Production (metric tons)
Year	AMAZONAS	ANCASH	APURIMAC	AREQUIPA	AYACUCHO	CAJAMARCA	CALLAO	CUZCO	HUANCAVELICA	HUANUCO	ICA	JUNIN	LA LIBERTAD	LAMBAYEQUE	LIMA	LIMA METROPOLITANA	LORETO	M. DE DIOS	MOQUEGUA	PASCO	PIURA	PUNO	SAN MARTIN	TACNA	TUMBES	UCAYALI				AMAZONAS	ANCASH	APURIMAC	AREQUIPA	AYACUCHO	CAJAMARCA	CALLAO	CUZCO	HUANCAVELICA	HUANUCO	ICA	JUNIN	LA LIBERTAD	LAMBAYEQUE	LIMA	LIMA METROPOLITANA	LORETO	M. DE DIOS	MOQUEGUA	PASCO
2014	139	3808	1227	627	2271	0	0	2132	293	695	477	172	106	0	39313	36	0	0	155	0	0	582	0	578	0	0		52611		0.264203	7.23803	2.33221	1.19177	4.31659	0	0	4.05238	0.556918	1.32102	0.906655	0.326928	0.201479	0	74.7239	0.0684268	0	0	0.294615	0
Melon
Production (metric tons)
Year	AMAZONAS	ANCASH	APURIMAC	AREQUIPA	AYACUCHO	CAJAMARCA	CALLAO	CUZCO	HUANCAVELICA	HUANUCO	ICA	JUNIN	LA LIBERTAD	LAMBAYEQUE	LIMA	LIMA METROPOLITANA	LORETO	M. DE DIOS	MOQUEGUA	PASCO	PIURA	PUNO	SAN MARTIN	TACNA	TUMBES	UCAYALI				AMAZONAS	ANCASH	APURIMAC	AREQUIPA	AYACUCHO	CAJAMARCA	CALLAO	CUZCO	HUANCAVELICA	HUANUCO	ICA	JUNIN	LA LIBERTAD	LAMBAYEQUE	LIMA	LIMA METROPOLITANA	LORETO	M. DE DIOS	MOQUEGUA	PASCO
2014	0	0	0	1586	0	0	0	0	0	0	8164	0	77	1909	4198	0	1628	0	0	0	1377	0	0	265	21	1891		21116		0	0	0	7.51089	0	0	0	0	0	0	38.6626	0	0.364652	9.04054	19.8807	0	7.70979	0	0	0
Quince
Production (metric tons)
Year	AMAZONAS	ANCASH	APURIMAC	AREQUIPA	AYACUCHO	CAJAMARCA	CALLAO	CUZCO	HUANCAVELICA	HUANUCO	ICA	JUNIN	LA LIBERTAD	LAMBAYEQUE	LIMA	LIMA METROPOLITANA	LORETO	M. DE DIOS	MOQUEGUA	PASCO	PIURA	PUNO	SAN MARTIN	TACNA	TUMBES	UCAYALI				AMAZONAS	ANCASH	APURIMAC	AREQUIPA	AYACUCHO	CAJAMARCA	CALLAO	CUZCO	HUANCAVELICA	HUANUCO	ICA	JUNIN	LA LIBERTAD	LAMBAYEQUE	LIMA	LIMA METROPOLITANA	LORETO	M. DE DIOS	MOQUEGUA	PASCO
2014	0	112	61	101	66	0	0	0	44	0	152	0	657	0	4795	169	0	0	109	0	0	0	0	54	0	0		6320		0	1.77215	0.96519	1.5981	1.0443	0	0	0	0.696203	0	2.40506	0	10.3956	0	75.8703	2.67405	0	0	1.72468	0
Turnip
Production (metric tons)
Year	AMAZONAS	ANCASH	APURIMAC	AREQUIPA	AYACUCHO	CAJAMARCA	CALLAO	CUZCO	HUANCAVELICA	HUANUCO	ICA	JUNIN	LA LIBERTAD	LAMBAYEQUE	LIMA	LIMA METROPOLITANA	LORETO	M. DE DIOS	MOQUEGUA	PASCO	PIURA	PUNO	SAN MARTIN	TACNA	TUMBES	UCAYALI				AMAZONAS	ANCASH	APURIMAC	AREQUIPA	AYACUCHO	CAJAMARCA	CALLAO	CUZCO	HUANCAVELICA	HUANUCO	ICA	JUNIN	LA LIBERTAD	LAMBAYEQUE	LIMA	LIMA METROPOLITANA	LORETO	M. DE DIOS	MOQUEGUA	PASCO
2014	0	250	0	1623	120	0	0	0	0	0	169	614	144	0	123	8468	0	0	0	0	3	0	0	179	0	0		11693		0	2.13803	0	13.8801	1.02626	0	0	0	0	0	1.44531	5.251	1.23151	0	1.05191	72.4194	0	0	0	0
Orange
Production (metric tons)
Year	AMAZONAS	ANCASH	APURIMAC	AREQUIPA	AYACUCHO	CAJAMARCA	CALLAO	CUZCO	HUANCAVELICA	HUANUCO	ICA	JUNIN	LA LIBERTAD	LAMBAYEQUE	LIMA	LIMA METROPOLITANA	LORETO	M. DE DIOS	MOQUEGUA	PASCO	PIURA	PUNO	SAN MARTIN	TACNA	TUMBES	UCAYALI				AMAZONAS	ANCASH	APURIMAC	AREQUIPA	AYACUCHO	CAJAMARCA	CALLAO	CUZCO	HUANCAVELICA	HUANUCO	ICA	JUNIN	LA LIBERTAD	LAMBAYEQUE	LIMA	LIMA METROPOLITANA	LORETO	M. DE DIOS	MOQUEGUA	PASCO
2014	6052	2626	414	164	3786	6405	0	15195	314	11183	24902	255398	2261	3580	45357	10	3249	672	70	662	2110	25887	30448	341	374	8963		450423		1.34363	0.583008	0.0919136	0.0364102	0.840543	1.422	0	3.3735	0.0697122	2.48278	5.52858	56.7018	0.501973	0.794808	10.0699	0.00222014	0.721322	0.149193	0.0155409	0.146973
California nuts
Production (metric tons)
Year	AMAZONAS	ANCASH	APURIMAC	AREQUIPA	AYACUCHO	CAJAMARCA	CALLAO	CUZCO	HUANCAVELICA	HUANUCO	ICA	JUNIN	LA LIBERTAD	LAMBAYEQUE	LIMA	LIMA METROPOLITANA	LORETO	M. DE DIOS	MOQUEGUA	PASCO	PIURA	PUNO	SAN MARTIN	TACNA	TUMBES	UCAYALI				AMAZONAS	ANCASH	APURIMAC	AREQUIPA	AYACUCHO	CAJAMARCA	CALLAO	CUZCO	HUANCAVELICA	HUANUCO	ICA	JUNIN	LA LIBERTAD	LAMBAYEQUE	LIMA	LIMA METROPOLITANA	LORETO	M. DE DIOS	MOQUEGUA	PASCO
2014	39	105	63	0	70	0	0	0	55	0	0	0	0	0	0	0	0	0	0	0	0	0	0	0	0	0		332		11.747	31.6265	18.9759	0	21.0843	0	0	0	16.5663	0	0	0	0	0	0	0	0	0	0	0
Olluco
Production (metric tons)
Year	AMAZONAS	ANCASH	APURIMAC	AREQUIPA	AYACUCHO	CAJAMARCA	CALLAO	CUZCO	HUANCAVELICA	HUANUCO	ICA	JUNIN	LA LIBERTAD	LAMBAYEQUE	LIMA	LIMA METROPOLITANA	LORETO	M. DE DIOS	MOQUEGUA	PASCO	PIURA	PUNO	SAN MARTIN	TACNA	TUMBES	UCAYALI				AMAZONAS	ANCASH	APURIMAC	AREQUIPA	AYACUCHO	CAJAMARCA	CALLAO	CUZCO	HUANCAVELICA	HUANUCO	ICA	JUNIN	LA LIBERTAD	LAMBAYEQUE	LIMA	LIMA METROPOLITANA	LORETO	M. DE DIOS	MOQUEGUA	PASCO
2014	1562	5019	23952	584	12959	20948	0	36973	13267	22780	0	18108	9735	314	666	0	0	0	37	6066	1201	15726	0	0	0	0		189897		0.822551	2.64301	12.6132	0.307535	6.82423	11.0312	0	19.47	6.98642	11.996	0	9.5357	5.12646	0.165353	0.350716	0	0	0	0.0194842	3.19436
Oregano
Production (metric tons)
Year	AMAZONAS	ANCASH	APURIMAC	AREQUIPA	AYACUCHO	CAJAMARCA	CALLAO	CUZCO	HUANCAVELICA	HUANUCO	ICA	JUNIN	LA LIBERTAD	LAMBAYEQUE	LIMA	LIMA METROPOLITANA	LORETO	M. DE DIOS	MOQUEGUA	PASCO	PIURA	PUNO	SAN MARTIN	TACNA	TUMBES	UCAYALI				AMAZONAS	ANCASH	APURIMAC	AREQUIPA	AYACUCHO	CAJAMARCA	CALLAO	CUZCO	HUANCAVELICA	HUANUCO	ICA	JUNIN	LA LIBERTAD	LAMBAYEQUE	LIMA	LIMA METROPOLITANA	LORETO	M. DE DIOS	MOQUEGUA	PASCO
2014	0	0	32	3232	31	0	0	0	0	0	0	64	5	0	0	0	0	0	1425	0	0	15	0	10898	0	0		15702		0	0	0.203796	20.5834	0.197427	0	0	0	0	0	0	0.407591	0.0318431	0	0	0	0	0	9.07528	0
Avocado
Production (metric tons)
Year	AMAZONAS	ANCASH	APURIMAC	AREQUIPA	AYACUCHO	CAJAMARCA	CALLAO	CUZCO	HUANCAVELICA	HUANUCO	ICA	JUNIN	LA LIBERTAD	LAMBAYEQUE	LIMA	LIMA METROPOLITANA	LORETO	M. DE DIOS	MOQUEGUA	PASCO	PIURA	PUNO	SAN MARTIN	TACNA	TUMBES	UCAYALI				AMAZONAS	ANCASH	APURIMAC	AREQUIPA	AYACUCHO	CAJAMARCA	CALLAO	CUZCO	HUANCAVELICA	HUANUCO	ICA	JUNIN	LA LIBERTAD	LAMBAYEQUE	LIMA	LIMA METROPOLITANA	LORETO	M. DE DIOS	MOQUEGUA	PASCO
2014	1226	27927	3172	12811	5247	5219	0	5425	615	2454	45047	32977	112067	5392	66233	1481	3277	473	6064	1908	4412	2393	894	225	0	2378		349317		0.350971	7.99474	0.908058	3.66744	1.50207	1.49406	0	1.55303	0.176058	0.702514	12.8957	9.44042	32.0817	1.54358	18.9607	0.42397	0.938116	0.135407	1.73596	0.546209
PAPA-Production (metric tons)
Potato (aggegated)
Production (metric tons)
Year	AMAZONAS	ANCASH	APURIMAC	AREQUIPA	AYACUCHO	CAJAMARCA	CALLAO	CUZCO	HUANCAVELICA	HUANUCO	ICA	JUNIN	LA LIBERTAD	LAMBAYEQUE	LIMA	LIMA METROPOLITANA	LORETO	M. DE DIOS	MOQUEGUA	PASCO	PIURA	PUNO	SAN MARTIN	TACNA	TUMBES	UCAYALI				AMAZONAS	ANCASH	APURIMAC	AREQUIPA	AYACUCHO	CAJAMARCA	CALLAO	CUZCO	HUANCAVELICA	HUANUCO	ICA	JUNIN	LA LIBERTAD	LAMBAYEQUE	LIMA	LIMA METROPOLITANA	LORETO	M. DE DIOS	MOQUEGUA	PASCO
2014	59995	109806	358117	301508	327380	332136	0	381796	234694	657363	109706	409676	440858	9685	148732	3401	0	0	8188	114144	20946	669492	0	7364	0	0		4704987		1.27514	2.33382	7.61143	6.40826	6.95815	7.05923	0	8.11471	4.9882	13.9716	2.3317	8.70727	9.37002	0.205845	3.16116	0.072285	0	0	0.174028	2.42602
Papaya
Production (metric tons)
Year	AMAZONAS	ANCASH	APURIMAC	AREQUIPA	AYACUCHO	CAJAMARCA	CALLAO	CUZCO	HUANCAVELICA	HUANUCO	ICA	JUNIN	LA LIBERTAD	LAMBAYEQUE	LIMA	LIMA METROPOLITANA	LORETO	M. DE DIOS	MOQUEGUA	PASCO	PIURA	PUNO	SAN MARTIN	TACNA	TUMBES	UCAYALI				AMAZONAS	ANCASH	APURIMAC	AREQUIPA	AYACUCHO	CAJAMARCA	CALLAO	CUZCO	HUANCAVELICA	HUANUCO	ICA	JUNIN	LA LIBERTAD	LAMBAYEQUE	LIMA	LIMA METROPOLITANA	LORETO	M. DE DIOS	MOQUEGUA	PASCO
2014	8917	159	413	24	2141	3115	0	12098	409	5094	41	11438	2240	690	351	0	13509	9126	0	2327	1299	4387	25720	0	759	44022		148279		6.01366	0.10723	0.278529	0.0161857	1.4439	2.10077	0	8.15894	0.275831	3.43542	0.0276506	7.71384	1.51067	0.465339	0.236716	0	9.11053	6.15461	0	1.56934
Paprika
Production (metric tons)
Year	AMAZONAS	ANCASH	APURIMAC	AREQUIPA	AYACUCHO	CAJAMARCA	CALLAO	CUZCO	HUANCAVELICA	HUANUCO	ICA	JUNIN	LA LIBERTAD	LAMBAYEQUE	LIMA	LIMA METROPOLITANA	LORETO	M. DE DIOS	MOQUEGUA	PASCO	PIURA	PUNO	SAN MARTIN	TACNA	TUMBES	UCAYALI				AMAZONAS	ANCASH	APURIMAC	AREQUIPA	AYACUCHO	CAJAMARCA	CALLAO	CUZCO	HUANCAVELICA	HUANUCO	ICA	JUNIN	LA LIBERTAD	LAMBAYEQUE	LIMA	LIMA METROPOLITANA	LORETO	M. DE DIOS	MOQUEGUA	PASCO
2014	0	654	0	1778	0	136	0	0	0	0	9873	0	7773	3420	7778	0	0	0	0	0	2324	0	0	734	0	0		34470		0	1.8973	0	5.15811	0	0.394546	0	0	0	0	28.6423	0	22.55	9.92167	22.5645	0	0	0	0	0
Pecan nuts
Production (metric tons)
Year	AMAZONAS	ANCASH	APURIMAC	AREQUIPA	AYACUCHO	CAJAMARCA	CALLAO	CUZCO	HUANCAVELICA	HUANUCO	ICA	JUNIN	LA LIBERTAD	LAMBAYEQUE	LIMA	LIMA METROPOLITANA	LORETO	M. DE DIOS	MOQUEGUA	PASCO	PIURA	PUNO	SAN MARTIN	TACNA	TUMBES	UCAYALI				AMAZONAS	ANCASH	APURIMAC	AREQUIPA	AYACUCHO	CAJAMARCA	CALLAO	CUZCO	HUANCAVELICA	HUANUCO	ICA	JUNIN	LA LIBERTAD	LAMBAYEQUE	LIMA	LIMA METROPOLITANA	LORETO	M. DE DIOS	MOQUEGUA	PASCO
2014	0	0	0	0	0	0	0	0	0	0	1958	0	0	0	320	19	0	0	0	0	0	0	0	0	0	0		2297		0	0	0	0	0	0	0	0	0	0	85.2416	0	0	0	13.9312	0.827166	0	0	0	0
Pears
Production (metric tons)
Year	AMAZONAS	ANCASH	APURIMAC	AREQUIPA	AYACUCHO	CAJAMARCA	CALLAO	CUZCO	HUANCAVELICA	HUANUCO	ICA	JUNIN	LA LIBERTAD	LAMBAYEQUE	LIMA	LIMA METROPOLITANA	LORETO	M. DE DIOS	MOQUEGUA	PASCO	PIURA	PUNO	SAN MARTIN	TACNA	TUMBES	UCAYALI				AMAZONAS	ANCASH	APURIMAC	AREQUIPA	AYACUCHO	CAJAMARCA	CALLAO	CUZCO	HUANCAVELICA	HUANUCO	ICA	JUNIN	LA LIBERTAD	LAMBAYEQUE	LIMA	LIMA METROPOLITANA	LORETO	M. DE DIOS	MOQUEGUA	PASCO
2014	0	70	270	389	79	0	0	373	69	0	68	51	0	0	2057	0	0	0	162	0	0	0	0	1087	0	0		4675		0	1.49733	5.7754	8.32086	1.68984	0	0	7.97861	1.47594	0	1.45455	1.09091	0	0	44	0	0	0	3.46524	0
Parsley
Production (metric tons)
Year	AMAZONAS	ANCASH	APURIMAC	AREQUIPA	AYACUCHO	CAJAMARCA	CALLAO	CUZCO	HUANCAVELICA	HUANUCO	ICA	JUNIN	LA LIBERTAD	LAMBAYEQUE	LIMA	LIMA METROPOLITANA	LORETO	M. DE DIOS	MOQUEGUA	PASCO	PIURA	PUNO	SAN MARTIN	TACNA	TUMBES	UCAYALI				AMAZONAS	ANCASH	APURIMAC	AREQUIPA	AYACUCHO	CAJAMARCA	CALLAO	CUZCO	HUANCAVELICA	HUANUCO	ICA	JUNIN	LA LIBERTAD	LAMBAYEQUE	LIMA	LIMA METROPOLITANA	LORETO	M. DE DIOS	MOQUEGUA	PASCO
2014	0	0	0	1987	0	0	0	0	0	0	125	0	0	0	0	2570	0	0	0	0	0	0	0	0	0	0		4682		0	0	0	42.4391	0	0	0	0	0	0	2.6698	0	0	0	0	54.8911	0	0	0	0
Pineapple
Production (metric tons)
Year	AMAZONAS	ANCASH	APURIMAC	AREQUIPA	AYACUCHO	CAJAMARCA	CALLAO	CUZCO	HUANCAVELICA	HUANUCO	ICA	JUNIN	LA LIBERTAD	LAMBAYEQUE	LIMA	LIMA METROPOLITANA	LORETO	M. DE DIOS	MOQUEGUA	PASCO	PIURA	PUNO	SAN MARTIN	TACNA	TUMBES	UCAYALI				AMAZONAS	ANCASH	APURIMAC	AREQUIPA	AYACUCHO	CAJAMARCA	CALLAO	CUZCO	HUANCAVELICA	HUANUCO	ICA	JUNIN	LA LIBERTAD	LAMBAYEQUE	LIMA	LIMA METROPOLITANA	LORETO	M. DE DIOS	MOQUEGUA	PASCO
2014	9778	0	0	0	2776	3639	0	9110	0	13150	0	328671	23878	0	0	0	16907	2594	0	617	0	16847	17642	0	0	9687		455296		2.14761	0	0	0	0.609713	0.79926	0	2.0009	0	2.88823	0	72.1884	5.2445	0	0	0	3.71341	0.569739	0	0.135516
Banana
Production (metric tons)
Year	AMAZONAS	ANCASH	APURIMAC	AREQUIPA	AYACUCHO	CAJAMARCA	CALLAO	CUZCO	HUANCAVELICA	HUANUCO	ICA	JUNIN	LA LIBERTAD	LAMBAYEQUE	LIMA	LIMA METROPOLITANA	LORETO	M. DE DIOS	MOQUEGUA	PASCO	PIURA	PUNO	SAN MARTIN	TACNA	TUMBES	UCAYALI				AMAZONAS	ANCASH	APURIMAC	AREQUIPA	AYACUCHO	CAJAMARCA	CALLAO	CUZCO	HUANCAVELICA	HUANUCO	ICA	JUNIN	LA LIBERTAD	LAMBAYEQUE	LIMA	LIMA METROPOLITANA	LORETO	M. DE DIOS	MOQUEGUA	PASCO
2014	132271	1210	360	15	6009	39170	0	33255	561	185217	2112	197751	7320	4064	3945	316	276301	17923	14	91575	242296	11247	463628	48	128656	280574		2125838		6.22206	0.0569187	0.0169345	0.000705604	0.282665	1.84257	0	1.56432	0.0263896	8.71266	0.0993491	9.30226	0.344335	0.191172	0.185574	0.0148647	12.9973	0.843103	0.000658564	4.30771
Quinoa
Production (metric tons)
Year	AMAZONAS	ANCASH	APURIMAC	AREQUIPA	AYACUCHO	CAJAMARCA	CALLAO	CUZCO	HUANCAVELICA	HUANUCO	ICA	JUNIN	LA LIBERTAD	LAMBAYEQUE	LIMA	LIMA METROPOLITANA	LORETO	M. DE DIOS	MOQUEGUA	PASCO	PIURA	PUNO	SAN MARTIN	TACNA	TUMBES	UCAYALI				AMAZONAS	ANCASH	APURIMAC	AREQUIPA	AYACUCHO	CAJAMARCA	CALLAO	CUZCO	HUANCAVELICA	HUANUCO	ICA	JUNIN	LA LIBERTAD	LAMBAYEQUE	LIMA	LIMA METROPOLITANA	LORETO	M. DE DIOS	MOQUEGUA	PASCO
2014	16	3241	2935	33193	10323	467	0	3020	805	1157	997	10551	4155	3262	1667	51	0	0	112	1	212	36158	0	2403	0	0		114726		0.0139463	2.82499	2.55827	28.9324	8.99796	0.407057	0	2.63236	0.701672	1.00849	0.869027	9.19669	3.62167	2.8433	1.45303	0.0444537	0	0	0.0976239	0.000871642
Watermelon
Production (metric tons)
Year	AMAZONAS	ANCASH	APURIMAC	AREQUIPA	AYACUCHO	CAJAMARCA	CALLAO	CUZCO	HUANCAVELICA	HUANUCO	ICA	JUNIN	LA LIBERTAD	LAMBAYEQUE	LIMA	LIMA METROPOLITANA	LORETO	M. DE DIOS	MOQUEGUA	PASCO	PIURA	PUNO	SAN MARTIN	TACNA	TUMBES	UCAYALI				AMAZONAS	ANCASH	APURIMAC	AREQUIPA	AYACUCHO	CAJAMARCA	CALLAO	CUZCO	HUANCAVELICA	HUANUCO	ICA	JUNIN	LA LIBERTAD	LAMBAYEQUE	LIMA	LIMA METROPOLITANA	LORETO	M. DE DIOS	MOQUEGUA	PASCO
2014	393	1902	0	3171	0	0	0	190	0	0	18978	0	20519	3416	9740	0	7738	336	818	0	14169	0	0	6264	115	3621		91370		0.430119	2.08165	0	3.4705	0	0	0	0.207946	0	0	20.7705	0	22.457	3.73865	10.66	0	8.46886	0.367736	0.895261	0
SOYA-Production (metric tons)
Production (metric tons)
Year	AMAZONAS	ANCASH	APURIMAC	AREQUIPA	AYACUCHO	CAJAMARCA	CALLAO	CUZCO	HUANCAVELICA	HUANUCO	ICA	JUNIN	LA LIBERTAD	LAMBAYEQUE	LIMA	LIMA METROPOLITANA	LORETO	M. DE DIOS	MOQUEGUA	PASCO	PIURA	PUNO	SAN MARTIN	TACNA	TUMBES	UCAYALI				AMAZONAS	ANCASH	APURIMAC	AREQUIPA	AYACUCHO	CAJAMARCA	CALLAO	CUZCO	HUANCAVELICA	HUANUCO	ICA	JUNIN	LA LIBERTAD	LAMBAYEQUE	LIMA	LIMA METROPOLITANA	LORETO	M. DE DIOS	MOQUEGUA	PASCO
2014	510	0	0	0	1	412	0	181	0	0	0	145	0	0	0	0	75	0	0	0	324	41	253	0	49	128		2119		24.068	0	0	0	0.0471921	19.4431	0	8.54176	0	0	0	6.84285	0	0	0	0	3.53941	0	0	0
Tamarind
Production (metric tons)
Year	AMAZONAS	ANCASH	APURIMAC	AREQUIPA	AYACUCHO	CAJAMARCA	CALLAO	CUZCO	HUANCAVELICA	HUANUCO	ICA	JUNIN	LA LIBERTAD	LAMBAYEQUE	LIMA	LIMA METROPOLITANA	LORETO	M. DE DIOS	MOQUEGUA	PASCO	PIURA	PUNO	SAN MARTIN	TACNA	TUMBES	UCAYALI				AMAZONAS	ANCASH	APURIMAC	AREQUIPA	AYACUCHO	CAJAMARCA	CALLAO	CUZCO	HUANCAVELICA	HUANUCO	ICA	JUNIN	LA LIBERTAD	LAMBAYEQUE	LIMA	LIMA METROPOLITANA	LORETO	M. DE DIOS	MOQUEGUA	PASCO
2014	67	0	0	0	0	0	0	0	0	0	0	0	0	447	0	0	0	0	0	0	1459	0	0	0	129	0		2102		3.18744	0	0	0	0	0	0	0	0	0	0	0	0	21.2655	0	0	0	0	0	0
Tea
Production (metric tons)
Year	AMAZONAS	ANCASH	APURIMAC	AREQUIPA	AYACUCHO	CAJAMARCA	CALLAO	CUZCO	HUANCAVELICA	HUANUCO	ICA	JUNIN	LA LIBERTAD	LAMBAYEQUE	LIMA	LIMA METROPOLITANA	LORETO	M. DE DIOS	MOQUEGUA	PASCO	PIURA	PUNO	SAN MARTIN	TACNA	TUMBES	UCAYALI				AMAZONAS	ANCASH	APURIMAC	AREQUIPA	AYACUCHO	CAJAMARCA	CALLAO	CUZCO	HUANCAVELICA	HUANUCO	ICA	JUNIN	LA LIBERTAD	LAMBAYEQUE	LIMA	LIMA METROPOLITANA	LORETO	M. DE DIOS	MOQUEGUA	PASCO
2014	0	0	0	0	0	0	0	3106	0	672	0	0	0	0	0	0	0	0	0	0	0	0	0	0	0	96		3874		0	0	0	0	0	0	0	80.1755	0	17.3464	0	0	0	0	0	0	0	0	0	0
Tomato
Production (metric tons)
Year	AMAZONAS	ANCASH	APURIMAC	AREQUIPA	AYACUCHO	CAJAMARCA	CALLAO	CUZCO	HUANCAVELICA	HUANUCO	ICA	JUNIN	LA LIBERTAD	LAMBAYEQUE	LIMA	LIMA METROPOLITANA	LORETO	M. DE DIOS	MOQUEGUA	PASCO	PIURA	PUNO	SAN MARTIN	TACNA	TUMBES	UCAYALI				AMAZONAS	ANCASH	APURIMAC	AREQUIPA	AYACUCHO	CAJAMARCA	CALLAO	CUZCO	HUANCAVELICA	HUANUCO	ICA	JUNIN	LA LIBERTAD	LAMBAYEQUE	LIMA	LIMA METROPOLITANA	LORETO	M. DE DIOS	MOQUEGUA	PASCO
2014	185	7670	1392	35866	1501	1588	0	379	443	3214	130068	731	6525	11332	49743	1473	1323	31	82	0	1278	0	2018	8527	35	544		265948		0.0695625	2.88402	0.523411	13.4861	0.564396	0.597109	0	0.142509	0.166574	1.20851	48.9073	0.274866	2.45349	4.26098	18.704	0.553868	0.497466	0.0116564	0.0308331	0
Grapefruit
Production (metric tons)
Year	AMAZONAS	ANCASH	APURIMAC	AREQUIPA	AYACUCHO	CAJAMARCA	CALLAO	CUZCO	HUANCAVELICA	HUANUCO	ICA	JUNIN	LA LIBERTAD	LAMBAYEQUE	LIMA	LIMA METROPOLITANA	LORETO	M. DE DIOS	MOQUEGUA	PASCO	PIURA	PUNO	SAN MARTIN	TACNA	TUMBES	UCAYALI				AMAZONAS	ANCASH	APURIMAC	AREQUIPA	AYACUCHO	CAJAMARCA	CALLAO	CUZCO	HUANCAVELICA	HUANUCO	ICA	JUNIN	LA LIBERTAD	LAMBAYEQUE	LIMA	LIMA METROPOLITANA	LORETO	M. DE DIOS	MOQUEGUA	PASCO
2014	0	170	0	0	16	0	0	0	74	191	395	1028	0	255	176	0	2877	0	0	60	0	380	231	0	403	0		6256		0	2.71739	0	0	0.255754	0	0	0	1.18286	3.05307	6.31394	16.4322	0	4.07609	2.8133	0	45.9879	0	0	0.959079
Wheat
Production (metric tons)
Year	AMAZONAS	ANCASH	APURIMAC	AREQUIPA	AYACUCHO	CAJAMARCA	CALLAO	CUZCO	HUANCAVELICA	HUANUCO	ICA	JUNIN	LA LIBERTAD	LAMBAYEQUE	LIMA	LIMA METROPOLITANA	LORETO	M. DE DIOS	MOQUEGUA	PASCO	PIURA	PUNO	SAN MARTIN	TACNA	TUMBES	UCAYALI				AMAZONAS	ANCASH	APURIMAC	AREQUIPA	AYACUCHO	CAJAMARCA	CALLAO	CUZCO	HUANCAVELICA	HUANUCO	ICA	JUNIN	LA LIBERTAD	LAMBAYEQUE	LIMA	LIMA METROPOLITANA	LORETO	M. DE DIOS	MOQUEGUA	PASCO
2014	666	18109	7396	15900	12300	35061	0	22143	6411	14897	115	13455	60054	1438	416	23	0	0	67	344	8441	1638	0	29	0	0		218903		0.304244	8.27261	3.37867	7.26349	5.61893	16.0167	0	10.1154	2.92869	6.8053	0.0525347	6.14656	27.4341	0.656912	0.190039	0.0105069	0	0	0.0306072	0.157147
Tumbo
Production (metric tons)
Year	AMAZONAS	ANCASH	APURIMAC	AREQUIPA	AYACUCHO	CAJAMARCA	CALLAO	CUZCO	HUANCAVELICA	HUANUCO	ICA	JUNIN	LA LIBERTAD	LAMBAYEQUE	LIMA	LIMA METROPOLITANA	LORETO	M. DE DIOS	MOQUEGUA	PASCO	PIURA	PUNO	SAN MARTIN	TACNA	TUMBES	UCAYALI				AMAZONAS	ANCASH	APURIMAC	AREQUIPA	AYACUCHO	CAJAMARCA	CALLAO	CUZCO	HUANCAVELICA	HUANUCO	ICA	JUNIN	LA LIBERTAD	LAMBAYEQUE	LIMA	LIMA METROPOLITANA	LORETO	M. DE DIOS	MOQUEGUA	PASCO
2014	0	13	0	0	0	0	0	0	50	0	0	83	157	0	0	0	861	0	5	0	5	0	0	0	0	0		1174		0	1.10733	0	0	0	0	0	0	4.25894	0	0	7.06985	13.3731	0	0	0	73.339	0	0.425894	0
Table grapes
Production (metric tons)
Year	AMAZONAS	ANCASH	APURIMAC	AREQUIPA	AYACUCHO	CAJAMARCA	CALLAO	CUZCO	HUANCAVELICA	HUANUCO	ICA	JUNIN	LA LIBERTAD	LAMBAYEQUE	LIMA	LIMA METROPOLITANA	LORETO	M. DE DIOS	MOQUEGUA	PASCO	PIURA	PUNO	SAN MARTIN	TACNA	TUMBES	UCAYALI				AMAZONAS	ANCASH	APURIMAC	AREQUIPA	AYACUCHO	CAJAMARCA	CALLAO	CUZCO	HUANCAVELICA	HUANUCO	ICA	JUNIN	LA LIBERTAD	LAMBAYEQUE	LIMA	LIMA METROPOLITANA	LORETO	M. DE DIOS	MOQUEGUA	PASCO
2014	0	2415	0	22997	83	2208	0	0	0	0	189921	0	41321	17132	70026	521	0	0	4685	0	147263	0	1595	6729	201	0		507097		0	0.47624	0	4.53503	0.0163677	0.43542	0	0	0	0	37.4526	0	8.14854	3.37845	13.8092	0.102742	0	0	0.923886	0
Yuca
Production (metric tons)
Year	AMAZONAS	ANCASH	APURIMAC	AREQUIPA	AYACUCHO	CAJAMARCA	CALLAO	CUZCO	HUANCAVELICA	HUANUCO	ICA	JUNIN	LA LIBERTAD	LAMBAYEQUE	LIMA	LIMA METROPOLITANA	LORETO	M. DE DIOS	MOQUEGUA	PASCO	PIURA	PUNO	SAN MARTIN	TACNA	TUMBES	UCAYALI				AMAZONAS	ANCASH	APURIMAC	AREQUIPA	AYACUCHO	CAJAMARCA	CALLAO	CUZCO	HUANCAVELICA	HUANUCO	ICA	JUNIN	LA LIBERTAD	LAMBAYEQUE	LIMA	LIMA METROPOLITANA	LORETO	M. DE DIOS	MOQUEGUA	PASCO
2014	149313	8889	338	442	7673	71794	0	33871	0	56091	3883	79924	22460	6856	54795	130	371503	9519	0	66503	8843	17727	107670	0	2227	115476		1195927		12.4851	0.743273	0.0282626	0.0369588	0.641594	6.00321	0	2.8322	0	4.69017	0.324685	6.68302	1.87804	0.573279	4.5818	0.0108702	31.064	0.795952	0	5.56079
Carrot
Production (metric tons)
Year	AMAZONAS	ANCASH	APURIMAC	AREQUIPA	AYACUCHO	CAJAMARCA	CALLAO	CUZCO	HUANCAVELICA	HUANUCO	ICA	JUNIN	LA LIBERTAD	LAMBAYEQUE	LIMA	LIMA METROPOLITANA	LORETO	M. DE DIOS	MOQUEGUA	PASCO	PIURA	PUNO	SAN MARTIN	TACNA	TUMBES	UCAYALI				AMAZONAS	ANCASH	APURIMAC	AREQUIPA	AYACUCHO	CAJAMARCA	CALLAO	CUZCO	HUANCAVELICA	HUANUCO	ICA	JUNIN	LA LIBERTAD	LAMBAYEQUE	LIMA	LIMA METROPOLITANA	LORETO	M. DE DIOS	MOQUEGUA	PASCO
2014	4139	9619	1384	49150	2258	2907	0	5605	166	8509	10	39492	7662	3241	36907	439	0	0	351	576	765	114	0	36	0	0		173330		2.38793	5.54953	0.798477	28.3563	1.30272	1.67715	0	3.23372	0.0957711	4.90913	0.00576934	22.7843	4.42047	1.86984	21.2929	0.253274	0	0	0.202504	0.332314
Pumpkin
Production (metric tons)
Year	AMAZONAS	ANCASH	APURIMAC	AREQUIPA	AYACUCHO	CAJAMARCA	CALLAO	CUZCO	HUANCAVELICA	HUANUCO	ICA	JUNIN	LA LIBERTAD	LAMBAYEQUE	LIMA	LIMA METROPOLITANA	LORETO	M. DE DIOS	MOQUEGUA	PASCO	PIURA	PUNO	SAN MARTIN	TACNA	TUMBES	UCAYALI				AMAZONAS	ANCASH	APURIMAC	AREQUIPA	AYACUCHO	CAJAMARCA	CALLAO	CUZCO	HUANCAVELICA	HUANUCO	ICA	JUNIN	LA LIBERTAD	LAMBAYEQUE	LIMA	LIMA METROPOLITANA	LORETO	M. DE DIOS	MOQUEGUA	PASCO
2014	367	13795	3363	63444	726	15614	0	2307	361	12170	50853	2719	14038	5379	30106	759	2104	25	172	11405	52	432	0	5922	38	1054		237205		0.154718	5.81564	1.41776	26.7465	0.306064	6.58249	0	0.972576	0.152189	5.13058	21.4384	1.14627	5.91809	2.26766	12.692	0.319976	0.886996	0.0105394	0.0725111	4.80808
CAMOTE-Production (metric tons)
Production (metric tons)
Year	AMAZONAS	ANCASH	APURIMAC	AREQUIPA	AYACUCHO	CAJAMARCA	CALLAO	CUZCO	HUANCAVELICA	HUANUCO	ICA	JUNIN	LA LIBERTAD	LAMBAYEQUE	LIMA	LIMA METROPOLITANA	LORETO	M. DE DIOS	MOQUEGUA	PASCO	PIURA	PUNO	SAN MARTIN	TACNA	TUMBES	UCAYALI				AMAZONAS	ANCASH	APURIMAC	AREQUIPA	AYACUCHO	CAJAMARCA	CALLAO	CUZCO	HUANCAVELICA	HUANUCO	ICA	JUNIN	LA LIBERTAD	LAMBAYEQUE	LIMA	LIMA METROPOLITANA	LORETO	M. DE DIOS	MOQUEGUA	PASCO
2014	257	35903	700	1269	385	9261	0	207	55	5132	20495	0	8426	42729	132058	8700	0	303	19	0	9607	1606	0	422	13	746		278293		0.0923487	12.9012	0.251533	0.455994	0.138343	3.32779	0	0.074382	0.0197633	1.8441	7.36454	0	3.02774	15.354	47.4529	3.1262	0	0.108878	0.00682734	0
Fresh milk
Production (metric tons)
Year	Amazonas	Ancash	Apurímac	Arequipa	Ayacucho	Cajamarca	Cusco	Huancavelica	Huánuco	Ica	Junín	La Libertad	Lambayeque	Lima	Lima Metropolitana	Callao	Loreto	Madre de Dios	Moquegua	Pasco	Piura	Puno	San Martín	Tacna	Tumbes	Ucayali				Amazonas	Ancash	Apurímac	Arequipa	Ayacucho	Cajamarca	Cusco	Huancavelica	Huánuco	Ica	Junín	La Libertad	Lambayeque	Lima	Lima Metropolitana	Callao	Loreto	Madre de Dios	Moquegua	Pasco
2014	76092.6	17456	32593.2	325253	51787.8	323687	95633.1	22555.3	38575.6	48045.8	46710.2	121501	49836.9	255375	80590.4	5.34	2436.9	4209.97	16272.8	24127	50081.2	95415.7	31340.7	25042.4	692.22	4909.96		1.84023e+06		4.13496	0.948581	1.77115	17.6746	2.81421	17.5895	5.19681	1.22568	2.09624	2.61086	2.53828	6.60249	2.70819	13.8773	4.37937	0.000290182	0.132424	0.228774	0.884285	1.31109
Eggs
Production (metric tons)
Year	Amazonas	Ancash	Apurímac	Arequipa	Ayacucho	Cajamarca	Cusco	Huancavelica	Huánuco	Ica	Junín	La Libertad	Lambayeque	Lima	Lima Metropolitana	Callao	Loreto	Madre de Dios	Moquegua	Pasco	Piura	Puno	San Martín	Tacna	Tumbes	Ucayali				Amazonas	Ancash	Apurímac	Arequipa	Ayacucho	Cajamarca	Cusco	Huancavelica	Huánuco	Ica	Junín	La Libertad	Lambayeque	Lima	Lima Metropolitana	Callao	Loreto	Madre de Dios	Moquegua	Pasco
2014	537.365	1079.76	589.734	10806.5	796.567	2525.77	1632.38	639.173	1236.4	127638	1154.72	58496.1	9427.25	68644	42627.3	161.89	3973.41	1675.21	875.883	176.525	3951.66	2335.51	9410.75	3918.78	97.2588	4222.06		358630		0.149838	0.301079	0.164441	3.01326	0.222114	0.704284	0.455172	0.178226	0.344758	35.5905	0.321982	16.311	2.62868	19.1406	11.8862	0.0451412	1.10794	0.467115	0.24423	0.0492222
Beef
Production (metric tons)
Year	Amazonas	Ancash	Apurímac	Arequipa	Ayacucho	Cajamarca	Cusco	Huancavelica	Huánuco	Ica	Junín	La Libertad	Lambayeque	Lima	Lima Metropolitana	Callao	Loreto	Madre de Dios	Moquegua	Pasco	Piura	Puno	San Martín	Tacna	Tumbes	Ucayali				Amazonas	Ancash	Apurímac	Arequipa	Ayacucho	Cajamarca	Cusco	Huancavelica	Huánuco	Ica	Junín	La Libertad	Lambayeque	Lima	Lima Metropolitana	Callao	Loreto	Madre de Dios	Moquegua	Pasco
2014	16531.1	16314.8	9652.24	14003.3	22688.8	62711.9	20857.3	8336.82	38382.1	3965.7	15799.1	13516.4	6365.29	18794	23147	0	2987.83	3381.07	2280.53	7035.75	17751.1	41047	11622.8	2181.28	2362.14	3052.85		384768		4.29638	4.24016	2.50858	3.63941	5.89675	16.2986	5.42074	2.16671	9.97537	1.03067	4.10614	3.51286	1.65432	4.88451	6.01582	0	0.776527	0.878728	0.592703	1.82857
Pork
Production (metric tons)
Year	Amazonas	Ancash	Apurímac	Arequipa	Ayacucho	Cajamarca	Cusco	Huancavelica	Huánuco	Ica	Junín	La Libertad	Lambayeque	Lima	Lima Metropolitana	Callao	Loreto	Madre de Dios	Moquegua	Pasco	Piura	Puno	San Martín	Tacna	Tumbes	Ucayali				Amazonas	Ancash	Apurímac	Arequipa	Ayacucho	Cajamarca	Cusco	Huancavelica	Huánuco	Ica	Junín	La Libertad	Lambayeque	Lima	Lima Metropolitana	Callao	Loreto	Madre de Dios	Moquegua	Pasco
2014	2067.49	1586.23	4149.42	11457	3002.26	7974.22	5897.81	1745.76	7660.5	3352.28	4638.18	18806.4	1980.72	32952.3	44527.7	1435.65	3160.83	400.597	757.67	2503.36	7534.74	3503.91	3532.82	3263.48	1102.09	1526.4		180520		1.1453	0.878699	2.29859	6.34665	1.66312	4.41737	3.26712	0.967076	4.24358	1.85701	2.56935	10.4179	1.09723	18.2541	24.6664	0.795288	1.75096	0.221913	0.419716	1.38675
Poultry
Production (metric tons)
Year	Amazonas	Ancash	Apurímac	Arequipa	Ayacucho	Cajamarca	Cusco	Huancavelica	Huánuco	Ica	Junín	La Libertad	Lambayeque	Lima	Lima Metropolitana	Callao	Loreto	Madre de Dios	Moquegua	Pasco	Piura	Puno	San Martín	Tacna	Tumbes	Ucayali				Amazonas	Ancash	Apurímac	Arequipa	Ayacucho	Cajamarca	Cusco	Huancavelica	Huánuco	Ica	Junín	La Libertad	Lambayeque	Lima	Lima Metropolitana	Callao	Loreto	Madre de Dios	Moquegua	Pasco
2014	0	33089.2	78.7016	154751	9.44145	418.188	2275.41	0	359.077	70441.3	9797.6	286602	18656.1	660104	130759	773.3	24827.8	6589.78	0	770.374	27075.8	19.9994	38024.5	18867	32.6573	19410.7		1.50373e+06		0	2.20047	0.00523375	10.2911	0.000627867	0.02781	0.151317	0	0.023879	4.68443	0.651552	19.0594	1.24065	43.8977	8.69563	0.0514253	1.65108	0.438228	0	0.0512307
Hens
Production (metric tons)
Year	Amazonas	Ancash	Apurímac	Arequipa	Ayacucho	Cajamarca	Cusco	Huancavelica	Huánuco	Ica	Junín	La Libertad	Lambayeque	Lima	Lima Metropolitana	Callao	Loreto	Madre de Dios	Moquegua	Pasco	Piura	Puno	San Martín	Tacna	Tumbes	Ucayali				Amazonas	Ancash	Apurímac	Arequipa	Ayacucho	Cajamarca	Cusco	Huancavelica	Huánuco	Ica	Junín	La Libertad	Lambayeque	Lima	Lima Metropolitana	Callao	Loreto	Madre de Dios	Moquegua	Pasco
2014	96.6552	118.254	10.3778	894.827	5.56686	79.1553	71.9708	0	29.1258	11210.5	57.3298	5818.63	1063.91	1492.08	12469.3	0	260.612	140.061	109.655	1.02069	194.993	30.0478	1166.72	281.275	0	381.727		35983.9		0.268607	0.32863	0.0288403	2.48674	0.0154704	0.219974	0.200009	0	0.0809413	31.1543	0.159321	16.1701	2.95664	4.14651	34.6526	0	0.724246	0.389232	0.304735	0.00283653
Lamb
Production (metric tons)
Year	Amazonas	Ancash	Apurímac	Arequipa	Ayacucho	Cajamarca	Cusco	Huancavelica	Huánuco	Ica	Junín	La Libertad	Lambayeque	Lima	Lima Metropolitana	Callao	Loreto	Madre de Dios	Moquegua	Pasco	Piura	Puno	San Martín	Tacna	Tumbes	Ucayali				Amazonas	Ancash	Apurímac	Arequipa	Ayacucho	Cajamarca	Cusco	Huancavelica	Huánuco	Ica	Junín	La Libertad	Lambayeque	Lima	Lima Metropolitana	Callao	Loreto	Madre de Dios	Moquegua	Pasco
2014	204.018	3105.85	2419.33	3833.18	4717.61	4585.96	7771.99	4158.03	3694.06	227.828	6511.39	5790.89	1513.33	3135.01	135.608	0	67.59	129.885	248.835	4233.11	2728.76	25948.6	156.473	449.432	255.54	29.1567		86051.5		0.237088	3.60929	2.81149	4.45451	5.48232	5.32932	9.03179	4.83202	4.29285	0.264758	7.56686	6.72956	1.75864	3.64318	0.157589	0	0.078546	0.150939	0.28917	4.91928
Canned fish
Production (metric tons)
Year	Paita	Parachique	Coishco	Chimbote	Huarmey	Supe	Huacho	Chancay	Callao	Pisco	Otros																			Paita	Parachique	Coishco	Chimbote	Huarmey	Supe	Huacho	Chancay	Callao	Pisco	Otros
2014	4977	541	9040	20643		217	295	1073	8588	3525	1706																	50605		9.835	1.06906	17.8638	40.7924	0	0.428811	0.582946	2.12034	16.9707	6.96571	3.37121	0	0	0	0	0	0	0	0	0
Dried fish
Production (metric tons)
Year	Zorritos	Paita	Sechura/Parachique	San José	Santa Rosa	Chimbote/Coishco	Callao	Pisco	Otros																					Zorritos	Paita	Sechura/Parachique	San José	Santa Rosa	Chimbote/Coishco	Callao	Pisco	Otros
2014		144		142		883		6874	9380																			17423		0	0.826494	0	0.815015	0	5.06801	0	39.4536	53.8369	0	0	0	0	0	0
Frozen fish
Production (metric tons)
Year	Zorritos	Máncora	Caleta Cruz	Paita	Chimbote	Callao	Pisco	Mollendo/Matarani	Ilo	Otros																				Zorritos	Máncora	Caleta Cruz	Paita	Chimbote	Callao	Pisco	Mollendo/Matarani	Ilo	Otros
2014	0	0	16065	249271	3502	55623	4202	2895	6611	49831																		388000		0	0	4.14046	64.2451	0.902577	14.3358	1.08299	0.746134	1.70387	12.843
Freshwater fish
Production (metric tons)
Year	Loreto	Ucayali	Madre de Dios	San Martín	Cajamarca	La Libertad	Áncash	Pasco	Huánuco	Junín	Huancavelica	Ayacucho	Cusco	Puno	Arequipa	Moquegua	Tacna	Apurímac	Amazonas	Lima	Piura	Tumbes								Loreto	Ucayali	Madre de Dios	San Martín	Cajamarca	La Libertad	Áncash	Pasco	Huánuco	Junín	Huancavelica	Ayacucho	Cusco	Puno	Arequipa	Moquegua	Tacna	Apurímac	Amazonas	Lima
2014	18164.5	6953.95	558.32	1801.98	362.21	9.56	659	88.25	205.63	2126.98	1222	301.29	985.7	29725	1118.32	16.26	39.65	133.47	226.95	398.07	2434.76	3.33						67535.2		26.8964	10.2968	0.82671	2.66821	0.536328	0.0141556	0.975787	0.130673	0.304478	3.14943	1.80943	0.446123	1.45953	44.0141	1.65591	0.0240763	0.0587101	0.19763	0.336047	0.589426
Sugar
Production (metric tons)
Year	Amazonas	Ancash	Apurímac	Arequipa	Ayacucho	Cajamarca	Callao	Cusco	Huancavelica	Huánuco	Ica	Junín	La Libertad	Lambayeque	Lima	Lima Metropolitana	Loreto	Madre de Dios	Moquegua	Pasco	Piura	Puno	San Martín	Tacna	Tumbes	Ucayali				Amazonas	Ancash	Apurímac	Arequipa	Ayacucho	Cajamarca	Callao	Cusco	Huancavelica	Huánuco	Ica	Junín	La Libertad	Lambayeque	Lima	Lima Metropolitana	Loreto	Madre de Dios	Moquegua	Pasco
2014	0	857500	0	97594.8	0	0	0	0	0	0	0	0	5.81176e+06	2.89457e+06	1.7282e+06	0	0	0	0	0	0	0	0	0	0	0		1.13896e+07		0	7.52879	0	0.856875	0	0	0	0	0	0	0	0	51.0268	25.4141	15.1734	0	0	0	0	0
[truncated: 27 more columns]

## Sheet: Section A3 - Distances
			Table S3. Kilometric distances between the centroid of each Peruvian region and the cities selected. Centroids were adjusted to the closest road.
			Cities
		Regions (named based on capital city)	Lima Metropolitana	Abancay	Arequipa	Ayacucho	Cajamarca	Chachapoyas	Chiclayo	Chimbote	Cusco	Huancavelica	Huancayo	Huánuco	Huaraz	Ica	Iquitos	Moquegua	Moyobamba	Cerro de Pasco	Piura	Pucallpa	Puerto Maldonado	Puno	Tacna	Tarapoto	Trujillo	Tumbes
	Centorids	Lima	210	909	1090	670	958	1189	818	478	1295	500	438	503	432	365	1089	1226	908	437	1014	736	1625	1437	1320	857	627	1265
		Apurímac	1037	105	471	445	1830	1992	1742	1440	263	639	717	1076	1352	669	1714	677	1761	971	1963	1323	720	554	831	1666	1534	2247
		Arequipa	1062	507	236	763	2000	2248	1854	1493	627	971	1313	1511	1473	697	2093	150	2114	1430	2043	1774	835	365	378	1871	1670	2298
		Ayacucho	739	384	746	154	1509	1850	1420	1076	593	377	462	817	1053	346	1346	850	1507	712	1636	1067	1058	818	999	1403	1218	1899
		Cajamarca	985	1896	1999	1546	181	299	279	572	2097	1421	1273	1129	775	1303	765	2094	426	1103	419	1212	2557	2287	2240	532	447	705
		Amazonas	1182	2088	2195	1747	451	263	413	759	2286	1598	1456	1073	957	1489	479	2263	385	1247	487	1176	2742	2477	2427	503	631	770
		Lambayeque	862	1776	1870	1422	350	465	99	459	1987	1310	1164	1020	644	1193	798	1988	444	951	367	1232	2451	2183	2124	558	335	678
		1
		Cusco	1165	273	550	655	2041	2384	1954	1609	103	779	780	1134	1546	840	1912	710	1808	1025	2128	1383	524	463	845	1729	1687	2415
		Huancavelica	430	570	967	205	1282	1612	1189	844	759	33	192	549	834	251	1210	1039	1227	442	1419	791	1207	1088	1168	1141	995	1707
		Junín	481	747	1401	370	1250	1339	1152	810	1103	440	299	435	705	643	1065	1434	1069	317	1347	449	1339	1279	1588	973	909	1641
		Huánuco	504	1123	1512	761	930	810	863	593	1329	629	486	128	442	857	707	1651	628	275	1131	307	1789	1846	1794	532	698	1408
		Áncash	444	1357	1468	1007	590	931	497	226	1541	863	717	304	43	819	872	1601	928	361	816	622	2071	1805	1741	839	386	1096
		Ica	337	615	722	293	1190	1532	1107	761	811	348	422	708	734	28	1387	837	1416	626	1346	1071	1273	1027	988	1328	917	1631
		Loreto3	1089	1714	2093	1346	765	479	798	884	1912	1210	1065	707	872	1387		2184	237	809	884	813	2343	2373	2314	123	1020	1162
		Moquegua	1240	726	198	1117	2089	2436	2006	1662	568	1247	1324	1611	1625	926	2184	135	2291	1508	2226	1988	793	195	254	2212	1789	2515
		2
		Pasco	442	947	1478	570	1204	1174	1122	778	1143	435	291	421	700	691	809	1481	879	318	1330	322	1557	1496	1618	850	896	1610
		Piura	1046	1958	2054	1595	530	473	282	614	2148	1471	1329	1176	816	1353	884	2145	611	1111	79	1337	2596	2328	2284	682	482	342
		Ucayali4	623	1121	1570	745	1127	999	1041	773	1306	610	469	340	604	914	813	1640	758	495	1253	134	1881	1819	1979	690	858	1596
		Madre de Dios5	1788	869	1033	1252	2643	3000	2548	2209	677	1483	1479	1844	2178	1469	2343	1056	2531	1740	2768	2097	208	819	1236	2450	2352	3062
		Puno	1438	570	430	979	2285	2638	2203	1857	365	1177	1200	1806	1832	1084	2373	458	2496	2202	2404	1805	447	204	605	2385	1950	2689
		Tacna	1278	844	382	1156	2138	2474	2040	1697	647	1300	1348	1647	1669	964	2314	176	2289	1532	2260	2015	854	266	141	2239	1825	2535
		San Martín	948	1589	1955	1209	745	458	782	741	1768	1070	929	574	736	1253	123	2048	206	681	858	678	2208	2228	2194	95	745	1101
		La Libertad	749	1662	1756	1311	134	408	377	320	1846	1166	1025	880	482	1050	1020	1842	643	815	597	1028	2306	2032	1978	864	261	842
		Tumbes	1292	2205	2306	1864	765	827	815	859	2391	1717	1564	1415	1040	1588	1162	2376	951	1349	306	1591	2845	2573	2518	1054	707	16
		1 The city of Iquitos, in Loreto, was excluded from the study
		2 The city of Moyobamba, in San Martín, was excluded from the study
		3 The centroid considered for the region of Loreto was the city of Yurimaguas.
		4 The centroid considered for the region of Ucayali was the city of Pucallpa.
		5 The centroid considered for the region of Madre de Dios was the city of Puerto Maldonado

## Sheet: Section A4 - Pedigree Matrix
Food categories	Food product	Carbon footprint (kg CO2eq/kg) production	Bibliographic source	U1 - Reliability	U2 - Completeness	U3 - Temporal correlation	U4 - Geographical correlation	U5 - Further technological correlation	U6 - Sample size	Ub - Uncertainty factor for Climate Change				U1 - Reliability	U2 - Completeness	U3 - Temporal correlation	U4 - Geographical correlation	U5 - Further technological correlation	U6 - Sample size	Ub - Uncertainty factor for Climate Change		Intermediate operations		Geometric variance (factor)	Geometric Standard Deviation (factor)		Upper SD	Lower SD		Example: Mean Peruvian diet
		Cultivation/fishing/processing																												GHG emissions (kg CO2eq/kg)	Food consumption (represented in terms of production and kg or L per year)	Total GHG emissions (kg CO2eq)	Upper GHG emissions (kg CO2eq)	Lower GHG emissions (kg CO2eq)
1	Rice	0.9126	Quispe et al. (unpublished)	1.05	1.02	1	1	1	1.05	1.05				0.0487902	0.0198026	0	0	0	0.0487902	0.0487902		0.00753358	0.0867962	1.09067	1.04435		0.953077	0.873842		0.9126	55.484	50.6347	52.8805	48.4842															Mango
1	Maize	0.656	Clune et al. 2016	1.05	1.2	1.03	1.1	1.2	1.05	1.05				0.0487902	0.182322	0.0295588	0.0953102	0.182322	0.0487902	0.0487902		0.0835815	0.289105	1.33523	1.15552		0.758023	0.567709		0.656	2.50573	1.64376	1.8994	1.42252															Barley
1	Wheat	0.934	ecoinvent 3.2	1.05	1.2	1.2	1.1	1.2	1	1.05				0.0487902	0.182322	0.182322	0.0953102	0.182322	0	0.0487902		0.113568	0.336999	1.40074	1.18353		1.10541	0.789166		0.934	1.07388	1.00301	1.18709	0.847472															Flour (wheat)
1	Oats	0.873	ecoinvent 3.2	1.05	1.2	1.03	1.1	1.2	1	1.05				0.0487902	0.182322	0.0295588	0.0953102	0.182322	0	0.0487902		0.081201	0.284958	1.32971	1.15313		1.00668	0.757071		0.873	2.26709	1.97917	2.28223	1.71634															Flour (legumes)
1	Barley	0.748	ecoinvent 3.2	1.05	1.2	1.5	1.1	1.2	1	1.05				0.0487902	0.182322	0.405465	0.0953102	0.182322	0	0.0487902		0.244729	0.494701	1.64001	1.28063		0.95791	0.584088		0.748	0.357961	0.267755	0.342894	0.209081															Other poultry
1	Bread	1.6	Kulak et al. 2015	1.05	1.2	1.05	1.1	1.2	1.1	1.05				0.0487902	0.182322	0.0487902	0.0953102	0.182322	0.0953102	0.0487902		0.0917918	0.302972	1.35388	1.16356		1.8617	1.37509		1.6	31.8585	50.9737	59.311	43.8083															Peppers
2	Flour (wheat)	1.0156	ecoinvent 3.2	1.05	1.2	1.2	1.1	1.5	1	1.05				0.0487902	0.182322	0.182322	0.0953102	0.405465	0	0.0487902		0.244729	0.494701	1.64001	1.28063		1.30061	0.793048		1.0156	0.715922	0.72709	0.931132	0.567761															Papaya
2	Flour (legumes)	1.03	ecoinvent 3.2	1.05	1.2	1.2	1.1	1.5	1	1.05				0.0487902	0.182322	0.182322	0.0953102	0.405465	0	0.0487902		0.244729	0.494701	1.64001	1.28063		1.31905	0.804293		1.03	0.357961	0.3687	0.472167	0.287906															Sweet potato
2	Pasta	0.81	Wallén et al. 2004	1.1	1.2	1.2	1.1	1.2	1.05	1.05				0.0953102	0.182322	0.182322	0.0953102	0.182322	0.0487902	0.0487902		0.122652	0.350218	1.41938	1.19138		0.965014	0.679886		0.81	11.2161	9.08505	10.8237	7.62568															Yuca
2	Sweet potato	0.356	Clune et al. 2016	1.05	1.1	1.1	1.1	1.5	1	1.05				0.0487902	0.0953102	0.0953102	0.0953102	0.405465	0	0.0487902		0.196415	0.443187	1.55766	1.24806		0.444311	0.285242		0.356	5.49828	1.95739	2.44295	1.56834															Olluco
2	Potato	0.356	Clune et al. 2016	1.05	1.1	1.1	1.1	1.2	1	1.05				0.0487902	0.0953102	0.0953102	0.0953102	0.182322	0	0.0487902		0.0652542	0.255449	1.29104	1.13624		0.404501	0.313314		0.356	78.3505	27.8928	31.6929	24.5483															Chuño
2	Yuca	0.356	Clune et al. 2016	1.05	1.1	1.1	1.1	1.5	1	1.05				0.0487902	0.0953102	0.0953102	0.0953102	0.405465	0	0.0487902		0.196415	0.443187	1.55766	1.24806		0.444311	0.285242		0.356	5.15464	1.83505	2.29026	1.47032															Pasteurized milk
2	Olluco	0.356	Clune et al. 2016	1.05	1.1	1.1	1.1	1.5	1	1.05				0.0487902	0.0953102	0.0953102	0.0953102	0.405465	0	0.0487902		0.196415	0.443187	1.55766	1.24806		0.444311	0.285242		0.356	3.2646	1.1622	1.4505	0.931202															Evaporated milk
2	Chuño	0.356	Clune et al. 2016	1.05	1.1	1.1	1.1	1.5	1	1.05				0.0487902	0.0953102	0.0953102	0.0953102	0.405465	0	0.0487902		0.196415	0.443187	1.55766	1.24806		0.444311	0.285242		0.356	0.515464	0.183505	0.229026	0.147032															Pasta
3	Celery	0.572	ecoinvent 3.2	1.05	1.2	1.03	1.1	1.2	1	1.05				0.0487902	0.182322	0.0295588	0.0953102	0.182322	0	0.0487902		0.081201	0.284958	1.32971	1.15313		0.65959	0.496042		0.572	2.72727	1.56	1.79888	1.35284															Vegetable oil (L)
3	Lettuce	0.321	ecoinvent 3.2	1.05	1.2	1.03	1.1	1.2	1	1.05				0.0487902	0.182322	0.0295588	0.0953102	0.182322	0	0.0487902		0.081201	0.284958	1.32971	1.15313		0.370154	0.278373		0.321	4.31818	1.38614	1.59839	1.20207															Ice cream
3	Cabbage	0.476	Clune et al. 2016	1.05	1.2	1.03	1.1	1.2	1.05	1.05				0.0487902	0.182322	0.0295588	0.0953102	0.182322	0.0487902	0.0487902		0.0835815	0.289105	1.33523	1.15552		0.550029	0.411935		0.476	4.77273	2.27182	2.62514	1.96605															Soft drink
3	Peppers	0.996	Clune et al. 2016	1.05	1.2	1.03	1.1	1.5	1.1	1.05				0.0487902	0.182322	0.0295588	0.0953102	0.405465	0.0953102	0.0487902		0.221446	0.47058	1.60092	1.26528		1.26021	0.78718		0.996	2.04545	2.03727	2.57771	1.61014															Flavored juice
3	Tomato	1.566	ecoinvent 3.2	1.05	1.2	1.03	1.1	1.2	1	1.05				0.0487902	0.182322	0.0295588	0.0953102	0.182322	0	0.0487902		0.081201	0.284958	1.32971	1.15313		1.8058	1.35804		1.566	16.3636	25.6255	29.5495	22.2225															Biscuits
3	Cucurbita spp.	0.332	ecoinvent 3.2	1.05	1.2	1.03	1.1	1.2	1	1.05				0.0487902	0.182322	0.0295588	0.0953102	0.182322	0	0.0487902		0.081201	0.284958	1.32971	1.15313		0.382839	0.287912		0.332	8.18182	2.71636	3.13232	2.35565															Cakes and other
3	Peruvian corn (choclo)	0.716	ecoinvent 3.2	1.05	1.2	1.03	1.1	1.2	1	1.05				0.0487902	0.182322	0.0295588	0.0953102	0.182322	0	0.0487902		0.081201	0.284958	1.32971	1.15313		0.82564	0.620919		0.716	7.27273	5.20727	6.00466	4.51578															Margarine
3	Calabaza	0.332	ecoinvent 3.2	1.05	1.2	1.03	1.1	1.2	1	1.05				0.0487902	0.182322	0.0295588	0.0953102	0.182322	0	0.0487902		0.081201	0.284958	1.32971	1.15313		0.382839	0.287912		0.332	0.681818	0.226364	0.261026	0.196304															Watermelon
3	Garlic	0.574995	Clune et al. 2016	1.05	1.2	1.1	1.1	1.2	1.1	1.05				0.0487902	0.182322	0.0953102	0.0953102	0.182322	0.0953102	0.0487902		0.0984954	0.31384	1.36867	1.1699		0.672688	0.49149		0.574995	1.81818	1.04545	1.22307	0.893618															Wheat
3	Onion	0.567	ecoinvent 3.2	1.05	1.2	1.03	1.1	1.2	1	1.05				0.0487902	0.182322	0.0295588	0.0953102	0.182322	0	0.0487902		0.081201	0.284958	1.32971	1.15313		0.653824	0.491706		0.567	26.3636	14.9482	17.2372	12.9632															Garlic
3	Carrot	0.2204	Clune et al. 2016	1.05	1.2	1.03	1.1	1.2	1.05	1.05				0.0487902	0.182322	0.0295588	0.0953102	0.182322	0.0487902	0.0487902		0.0835815	0.289105	1.33523	1.15552		0.254677	0.190736		0.2204	15.6818	3.45627	3.9938	2.99109															Lemon
4	Lemon	0.216	Clune et al. 2016	1.05	1.2	1.1	1.1	1.2	1.1	1.05				0.0487902	0.182322	0.0953102	0.0953102	0.182322	0.0953102	0.0487902		0.0984954	0.31384	1.36867	1.1699		0.252699	0.184631		0.216	10	2.16	2.52699	1.84631															Lentils
4	Mandarin orange	0.712	Bartl et al. 2012	1	1.05	1.03	1	1.2	1.1	1.05				0	0.0487902	0.0295588	0	0.182322	0.0953102	0.0487902		0.0479599	0.218997	1.24483	1.11572		0.794392	0.638154		0.712	14.0909	10.0327	11.1937	8.99217															Bread
4	Orange	0.266	Clune et al. 2016	1.05	1.1	1.1	1.1	1.2	1.02	1.05				0.0487902	0.0953102	0.0953102	0.0953102	0.182322	0.0198026	0.0487902		0.0656463	0.256215	1.29203	1.13668		0.302356	0.234016		0.266	15.6818	4.17136	4.74149	3.66979															Poultry
4	Peach	0.747	Bartl et al. 2012	1	1.05	1.03	1	1.2	1.1	1.05				0	0.0487902	0.0295588	0	0.182322	0.0953102	0.0487902		0.0479599	0.218997	1.24483	1.11572		0.833442	0.669524		0.747	3.18182	2.37682	2.65186	2.1303															Common beans
4	Apple	0.537	Bartl et al. 2012	1	1.05	1.03	1	1.2	1.1	1.05				0	0.0487902	0.0295588	0	0.182322	0.0953102	0.0487902		0.0479599	0.218997	1.24483	1.11572		0.599141	0.481304		0.537	15.4545	8.29909	9.25945	7.43834															Peas (dried or fresh)
4	Avocado	0.656	Bartl et al. 2012	1	1.05	1.03	1	1.2	1.1	1.05				0	0.0487902	0.0295588	0	0.182322	0.0953102	0.0487902		0.0479599	0.218997	1.24483	1.11572		0.731911	0.587962		0.656	4.54545	2.98182	3.32687	2.67255															Fava beans
4	Papaya	0.293	ecoinvent 3.2	1.1	1.2	1.03	1.1	1.5	1	1.05				0.0953102	0.182322	0.0295588	0.0953102	0.405465	0	0.0487902		0.219065	0.468044	1.59687	1.26367		0.370256	0.231864		0.293	11.1364	3.26295	4.12331	2.58212															Hen
4	Banana	0.3	Roibás et al. 2016	1.05	1.2	1.03	1.02	1.2	1.02	1.05				0.0487902	0.182322	0.0295588	0.0198026	0.182322	0.0198026	0.0487902		0.0729013	0.270002	1.30997	1.14454		0.343361	0.262114		0.3	46.1364	13.8409	15.8414	12.093															Chicken
4	Grape	0.367	ecoinvent 3.2	1.05	1.2	1.03	1.1	1.2	1	1.05				0.0487902	0.182322	0.0295588	0.0953102	0.182322	0	0.0487902		0.081201	0.284958	1.32971	1.15313		0.423198	0.318265		0.367	5.68182	2.08523	2.40454	1.80832															Eggs
4	Strawberry	0.48	Bartl et al. 2012	1	1.05	1.03	1	1.2	1.1	1.05				0	0.0487902	0.0295588	0	0.182322	0.0953102	0.0487902		0.0479599	0.218997	1.24483	1.11572		0.535545	0.430216		0.48	2.5	1.2	1.33886	1.07554															Lamb
4	Mango	0.295	Basset-Mens et al. 2014	1	1.2	1.5	1.1	1.2	1.1	1.05				0	0.182322	0.405465	0.0953102	0.182322	0.0953102	0.0487902		0.251433	0.501431	1.65108	1.28494		0.379059	0.229582		0.295	4.31818	1.27386	1.63684	0.991377															Mineral bottled water
4	Watermelon	1.556	Mohammadi et al. 2016	1.05	1.2	1.03	1.1	1.2	1.2	1.05				0.0487902	0.182322	0.0295588	0.0953102	0.182322	0.182322	0.0487902		0.114442	0.338293	1.40255	1.18429		1.84276	1.31386		1.556	3.63636	5.65818	6.70095	4.77768															Maize
5	Vegetable oil (L)	4.14	Wallén et al. 2004	1.1	1.2	1.2	1.1	1.2	1.05	1.05				0.0953102	0.182322	0.182322	0.0953102	0.182322	0.0487902	0.0487902		0.122652	0.350218	1.41938	1.19138		4.9323	3.47497		4.14	7.2535	30.0295	35.7764	25.2057															Cabbage
6	Fresh milk (L)	1.69	Clune et al. 2016	1.05	1.05	1.03	1.02	1.2	1.02	1.05				0.0487902	0.0487902	0.0295588	0.0198026	0.182322	0.0198026	0.0487902		0.0420406	0.205038	1.22757	1.10796		1.87245	1.52533		1.69	3.6846	6.22697	6.89922	5.62022															Carrot
6	Pasteurized milk	1.69	Clune et al. 2016	1.1	1.05	1.03	1.02	1.5	1.02	1.05				0.0953102	0.0487902	0.0295588	0.0198026	0.405465	0.0198026	0.0487902		0.179905	0.424152	1.52829	1.23624		2.08925	1.36705		1.69	2.1	3.549	4.38742	2.8708															Oats
6	Evaporated milk	1.69	Clune et al. 2016	1.1	1.05	1.03	1.02	1.5	1.02	1.05				0.0953102	0.0487902	0.0295588	0.0198026	0.405465	0.0198026	0.0487902		0.179905	0.424152	1.52829	1.23624		2.08925	1.36705		1.69	18	30.42	37.6065	24.6068															Celery
6	Yoghurt	1.3	Clune et al. 2016	1.05	1.05	1.1	1.1	1.2	1.05	1.05				0.0487902	0.0487902	0.0953102	0.0953102	0.182322	0.0487902	0.0487902		0.0609311	0.246842	1.27998	1.13136		1.47077	1.14906		1.3	5.48874	7.13536	8.07266	6.30688															Lettuce
6	Fresh cheese	8.73	Clune et al. 2016	1.05	1.05	1.1	1.1	1.2	1	1.05				0.0487902	0.0487902	0.0953102	0.0953102	0.182322	0	0.0487902		0.0585507	0.241972	1.27376	1.12861		9.85276	7.73518		8.73	2.86369	25	28.2152	22.1512															Tomato
7	Fish (ocean)	0.115376	Avadí (2014)	1.05	1.2	1.03	1	1	1	1.05				0.0487902	0.182322	0.0295588	0	0	0	0.0487902		0.0388758	0.19717	1.21795	1.10361		0.12733	0.104545		0.115376	8.35242	0.963673	1.06352	0.873203															Cucurbita spp.
7	Fish (river)	1.94	Avadí (2014)	1.05	1.2	1.03	1	1	1	1.05				0.0487902	0.182322	0.0295588	0	0	0	0.0487902		0.0388758	0.19717	1.21795	1.10361		2.141	1.75787		1.94	1.43184	2.77778	3.06558	2.517															Peruvian corn (choclo)
7	Dried or salted fish and shellfish	0.424537	Avadí (2014)	1.05	1.2	1.03	1	1	1	1.05				0.0487902	0.182322	0.0295588	0	0	0	0.0487902		0.0388758	0.19717	1.21795	1.10361		0.468522	0.384681		0.424537	0.2	0.0849073	0.0937044	0.0769361															Calabaza
7	Canned fish and shellfish	1.72814	Avadí (2014)	1.05	1.2	1.03	1	1	1	1.05				0.0487902	0.182322	0.0295588	0	0	0	0.0487902		0.0388758	0.19717	1.21795	1.10361		1.90719	1.5659		1.72814	1.24533	2.15211	2.37508	1.95006															Onion
8	Other poultry	5.91	Clune et al. 2016	1.05	1.2	1.1	1.1	1.5	1.05	1.05				0.0487902	0.182322	0.0953102	0.0953102	0.405465	0.0487902	0.0487902		0.222953	0.472179	1.60348	1.26629		7.48376	4.66719		5.91	0.83165	4.91505	6.22387	3.88147															Grape
8	Hen	3.99	Clune et al. 2016	1.05	1.2	1.1	1.1	1.2	1	1.05				0.0487902	0.182322	0.0953102	0.0953102	0.182322	0	0.0487902		0.0894113	0.299017	1.34853	1.16126		4.63344	3.43591		3.99	0.83165	3.31828	3.8534	2.85748															Sugar
8	Chicken	3.99	Clune et al. 2016	1.05	1.2	1.1	1.1	1.2	1	1.05				0.0487902	0.182322	0.0953102	0.0953102	0.182322	0	0.0487902		0.0894113	0.299017	1.34853	1.16126		4.63344	3.43591		3.99	27.6821	110.451	128.263	95.1132															Banana
8	Poultry	5.91	Clune et al. 2016	1.05	1.2	1.1	1.1	1.2	1.05	1.05				0.0487902	0.182322	0.0953102	0.0953102	0.182322	0.0487902	0.0487902		0.0917918	0.302972	1.35388	1.16356		6.87665	5.07923		5.91	0.356422	2.10645	2.45099	1.81035															Orange
8	Eggs	3.26	Clune et al. 2016	1.05	1.2	1.1	1.1	1.2	1	1.05				0.0487902	0.182322	0.0953102	0.0953102	0.182322	0	0.0487902		0.0894113	0.299017	1.34853	1.16126		3.78572	2.80729		3.26	9.26696	30.2103	35.0821	26.015															Potato
9	Common beans	0.51	Clune et al. 2016	1.05	1.2	1.1	1.1	1.2	1.05	1.05				0.0487902	0.182322	0.0953102	0.0953102	0.182322	0.0487902	0.0487902		0.0917918	0.302972	1.35388	1.16356		0.593417	0.438309		0.51	4.31818	2.20227	2.56248	1.8927															Pork
9	Peas (dried or fresh)	0.6	Clune et al. 2016	1.05	1.2	1.1	1.1	1.2	1.05	1.05				0.0487902	0.182322	0.0953102	0.0953102	0.182322	0.0487902	0.0487902		0.0917918	0.302972	1.35388	1.16356		0.698137	0.515658		0.6	8.63636	5.18182	6.02937	4.45341															Beef
9	Fava beans	0.51	Clune et al. 2016	1.05	1.2	1.1	1.1	1.2	1.05	1.05				0.0487902	0.182322	0.0953102	0.0953102	0.182322	0.0487902	0.0487902		0.0917918	0.302972	1.35388	1.16356		0.593417	0.438309		0.51	3.63636	1.85455	2.15788	1.59385															Offal
9	Lentils	1.03	Clune et al. 2016	1.05	1.2	1.1	1.1	1.2	1.1	1.05				0.0487902	0.182322	0.0953102	0.0953102	0.182322	0.0953102	0.0487902		0.0984954	0.31384	1.36867	1.1699		1.205	0.880416		1.03	4.09091	4.21364	4.92954	3.6017															Yoghurt
10	Lamb	27.91	Clune et al. 2016	1.05	1.2	1.1	1.1	1.2	1	1.05				0.0487902	0.182322	0.0953102	0.0953102	0.182322	0	0.0487902		0.0894113	0.299017	1.34853	1.16126		32.4109	24.0342		27.91	1.06926	29.8432	34.6558	25.6989															Fresh cheese
10	Pork	5.72	Clune et al. 2016	1.05	1.1	1.1	1.1	1.2	1	1.05				0.0487902	0.0953102	0.0953102	0.0953102	0.182322	0	0.0487902		0.0652542	0.255449	1.29104	1.13624		6.49929	5.03415		5.72	1.18807	6.79577	7.72163	5.98093															Mandarin orange
10	Beef	28.6	Clune et al. 2016	1.05	1.1	1.1	1.1	1.2	1	1.05				0.0487902	0.0953102	0.0953102	0.0953102	0.182322	0	0.0487902		0.0652542	0.255449	1.29104	1.13624		32.4965	25.1707		28.6	6.6532	190.282	216.206	167.466															Peach
10	Offal	28.6	Clune et al. 2016	1.05	1.1	1.1	1.1	1.2	1	1.05				0.0487902	0.0953102	0.0953102	0.0953102	0.182322	0	0.0487902		0.0652542	0.255449	1.29104	1.13624		32.4965	25.1707		28.6	4.9899	142.711	162.154	125.6															Apple
11	Ice cream	0.64	Wallén et al. 2004	1.1	1.2	1.2	1.1	1.2	1.05	1.05				0.0953102	0.182322	0.182322	0.0953102	0.182322	0.0487902	0.0487902		0.122652	0.350218	1.41938	1.19138		0.762481	0.537194		0.64	1.6	1.024	1.21997	0.85951															Avocado
12	Soft drink	0.56	Wallén et al. 2004	1.1	1.2	1.2	1.1	1.2	1.05	1.05				0.0953102	0.182322	0.182322	0.0953102	0.182322	0.0487902	0.0487902		0.122652	0.350218	1.41938	1.19138		0.667171	0.470045		0.56	31.7	17.752	21.1493	14.9004															Strawberry
12	Flavored juice	0.56	Wallén et al. 2004	1.1	1.2	1.2	1.1	1.2	1.05	1.05				0.0953102	0.182322	0.182322	0.0953102	0.182322	0.0487902	0.0487902		0.122652	0.350218	1.41938	1.19138		0.667171	0.470045		0.56	4.1	2.296	2.7354	1.92718															Fresh milk (L)
13	Biscuits	2.64	Wallén et al. 2004	1.1	1.2	1.2	1.1	1.2	1.05	1.05				0.0953102	0.182322	0.182322	0.0953102	0.182322	0.0487902	0.0487902		0.122652	0.350218	1.41938	1.19138		3.14523	2.21593		2.64	1.8	4.752	5.66142	3.98867															Fish (ocean)
13	Cakes and other	2.64	Wallén et al. 2004	1.1	1.2	1.2	1.1	1.2	1.05	1.05				0.0953102	0.182322	0.182322	0.0953102	0.182322	0.0487902	0.0487902		0.122652	0.350218	1.41938	1.19138		3.14523	2.21593		2.64	1.6	4.224	5.03237	3.54548															Fish (river)
13	Margarine	2.12	Wallén et al. 2004	1.1	1.2	1.2	1.1	1.2	1.05	1.05				0.0953102	0.182322	0.182322	0.0953102	0.182322	0.0487902	0.0487902		0.122652	0.350218	1.41938	1.19138		2.52572	1.77946		2.12	0.8	1.696	2.02057	1.42356															Dried or salted fish and shellfish
14	Sugar	0.48	ecoinvent 3.2	1.05	1.2	1.1	1.02	1.2	1	1.05				0.0487902	0.182322	0.0953102	0.0198026	0.182322	0	0.0487902		0.0807194	0.284112	1.32858	1.15264		0.553268	0.416435		0.48	18.1	8.688	10.0141	7.53747															Canned fish and shellfish
15	Mineral bottled water	0.0792	Garfi et al. 2016	1	1.2	1	1.1	1.2	1.1	1.05				0	0.182322	0	0.0953102	0.182322	0.0953102	0.0487902		0.0870308	0.29501	1.34314	1.15894		0.091788	0.0683384		0.0792	7.3	0.57816	0.670052	0.49887															Rice
[truncated: 1 more columns]

## Sheet: Section A5 - Mean Peruvian diet
Food categories	Food product	Amount	Unitary price	Total price	Carbon footprint (kg CO2eq/kg) production (See Section S4 for details on bibliography)	Food loss ratio (Gustavsson et al., 2011)				Purchased product	Distributed product	Produced product	Carbon footprint - Production	Carbon footprint per food category (production only)				Food product	Description	Caloric content per 100 grams	Caloric content per kilogram	Amount	Total annual caloric intake	Carbon footprint (kg CO2eq/kg) production		Carbon footprint per caloric intake
		kg or L per capita	Soles (PEN) per kg	Total soles (PEN)	Cultivation/fishing/processing	Production	Storage	Processing	Distribution	kg per capita	kg per capita	kg per capita	kg CO2eq	kg CO2eq	%					Kcal per 100 gr	Kcal/kg	kg or L per capita	kcal/year	Cultivation/fishing/processing		g C02eq/kcal
1	Rice	46.5	2.57	119.505	0.9126	0.06	0.04	0.027	0.04	46.5	48.4375	55.484	50.6347					Rice	White rice	358	3580	46.5	166470	50.6347		0.304167
1	Maize	2.1	4.69	9.849	0.656	0.06	0.04	0.027	0.04	2.1	2.1875	2.50573	1.64376					Maize	Yellow corn	355	3550	2.1	7455	1.64376		0.220491
1	Wheat	0.9	3.66	3.294	0.934	0.06	0.04	0.027	0.04	0.9	0.9375	1.07388	1.00301					Wheat	Wheat	303	3030	0.9	2727	1.00301		0.367806
1	Oats	1.9	9.68	18.392	0.873	0.06	0.04	0.027	0.04	1.9	1.97917	2.26709	1.97917					Oats	Packaged oats	380	3800	1.9	7220	1.97917		0.274123
1	Barley	0.3	1.63	0.489	0.748	0.06	0.04	0.027	0.04	0.3	0.3125	0.357961	0.267755					Barley	Unpeeled barkey	289	2890	0.3	867	0.267755		0.308829
1	Bread	26.7	6.56	175.152	1.6	0.06	0.04	0.027	0.04	26.7	27.8125	31.8585	50.9737	106.502	11.146			Bread	Pan de labranza	328	3280	26.7	87576	50.9737		0.58205
2	Flour (wheat)	0.6	4.48	2.688	1.0156	0.06	0.04	0.027	0.04	0.6	0.625	0.715922	0.72709					Flour (wheat)	Flour (wheat)	354	3540	0.6	2124	0.72709		0.342321
2	Flour (legumes)	0.3	4.18	1.254	1.03	0.06	0.04	0.027	0.04	0.3	0.3125	0.357961	0.3687					Flour (legumes)	Peas and fava flours (mean value)	344.5	3445	0.3	1033.5	0.3687		0.356749
2	Pasta	9.4	4.87	45.778	0.81	0.06	0.04	0.027	0.04	9.4	9.79167	11.2161	9.08505					Pasta	Raw noodle	337	3370	9.4	31678	9.08505		0.286794
2	Sweet potato	3.2	2.16	6.912	0.356	0.14	0.14	0.12	0.03	3.2	3.29897	5.49828	1.95739					Sweet potato	Peeled sweet potato	116	1160	3.2	3712	1.95739		0.527314
2	Potato	45.6	3.1	141.36	0.356	0.14	0.14	0.12	0.03	45.6	47.0103	78.3505	27.8928					Potato	Yellow potato	103	1030	45.6	46968	27.8928		0.593868
2	Yuca	3	2.31	6.93	0.356	0.14	0.14	0.12	0.03	3	3.09278	5.15464	1.83505					Yuca	Peeled fresh white yuca	162	1620	3	4860	1.83505		0.377583
2	Olluco	1.9	3.8	7.22	0.356	0.14	0.14	0.12	0.03	1.9	1.95876	3.2646	1.1622					Olluco	Peeled olluco	62	620	1.9	1178	1.1622		0.986587
2	Chuño	0.3	3.37	1.011	0.356	0.14	0.14	0.12	0.03	0.3	0.309278	0.515464	0.183505	43.2118	4.52233			Chuño	Chuño	333	3330	0.3	999	0.183505		0.183689
3	Celery	1.2	2.42	2.904	0.572	0.2	0.1	0.2	0.12	1.2	1.36364	2.72727	1.56					Celery	Celery with no leaves	21	210	1.2	252	1.56		6.19048
3	Lettuce	1.9	0.5	0.95	0.321	0.2	0.1	0.2	0.12	1.9	2.15909	4.31818	1.38614					Lettuce	American lettuce	11	110	1.9	209	1.38614		6.63223
3	Cabbage	2.1	1.1	2.31	0.476	0.2	0.1	0.2	0.12	2.1	2.38636	4.77273	2.27182					Coles	Cabbage (without bud)	24	240	2.1	504	2.27182		4.50758
3	Peppers	0.9	14.02	12.618	0.996	0.2	0.1	0.2	0.12	0.9	1.02273	2.04545	2.03727					Peppers	Peruvian yellow pepper	39	390	0.9	351	2.03727		5.8042
3	Tomato	7.2	3.52	25.344	1.566	0.2	0.1	0.2	0.12	7.2	8.18182	16.3636	25.6255					Tomato	Tomatoes	19	190	7.2	1368	25.6255		18.7321
3	Cucurbita spp.	3.6	2.26	8.136	0.332	0.2	0.1	0.2	0.12	3.6	4.09091	8.18182	2.71636					Cucurbita spp.	Zapallo macre	26	260	3.6	936	2.71636		2.9021
3	Peruvian corn (choclo)	3.2	6.41	20.512	0.716	0.2	0.1	0.2	0.12	3.2	3.63636	7.27273	5.20727					Peruvian corn (choclo)	Corn	115	1150	3.2	3680	5.20727		1.41502
3	Calabaza	0.3	4.3	1.29	0.332	0.2	0.1	0.2	0.12	0.3	0.340909	0.681818	0.226364					Calabaza	Italian pumpkin	21	210	0.3	63	0.226364		3.59307
3	Garlic	0.8	8.6	6.88	0.574995	0.2	0.1	0.2	0.12	0.8	0.909091	1.81818	1.04545					Garlic	Peeled garlic	129	1290	0.8	1032	1.04545		1.01303
3	Onion	11.6	2.47	28.652	0.567	0.2	0.1	0.2	0.12	11.6	13.1818	26.3636	14.9482					Onion	White onion	32	320	11.6	3712	14.9482		4.02699
3	Carrot	6.9	2.28	15.732	0.2204	0.2	0.1	0.2	0.12	6.9	7.84091	15.6818	3.45627	60.4806	6.3296			Carrot	Peeled carrot	41	410	6.9	2829	3.45627		1.22173
4	Lemon	4.4	3.76	16.544	0.216	0.2	0.1	0.2	0.12	4.4	5	10	2.16					Lemon	Lemon	27	270	4.4	1188	2.16		1.81818
4	Mandarin orange	6.2	3.37	20.894	0.712	0.2	0.1	0.2	0.12	6.2	7.04545	14.0909	10.0327					Mandarin orange	Mandarin orange	35	350	6.2	2170	10.0327		4.62338
4	Orange	6.9	5.9	40.71	0.266	0.2	0.1	0.2	0.12	6.9	7.84091	15.6818	4.17136					Orange	Orange	40	400	6.9	2760	4.17136		1.51136
4	Peach	1.4	4.59	6.426	0.747	0.2	0.1	0.2	0.12	1.4	1.59091	3.18182	2.37682					Peach	Peach	52	520	1.4	728	2.37682		3.26486
4	Apple	6.8	3	20.4	0.537	0.2	0.1	0.2	0.12	6.8	7.72727	15.4545	8.29909					Apple	Apple (national production)	54	540	6.8	3672	8.29909		2.2601
4	Avocado	2	6.82	13.64	0.656	0.2	0.1	0.2	0.12	2	2.27273	4.54545	2.98182					Avocado	Avocado	131	1310	2	2620	2.98182		1.1381
4	Papaya	4.9	3.26	15.974	0.293	0.2	0.1	0.2	0.12	4.9	5.56818	11.1364	3.26295					Papaya	Papaya	32	320	4.9	1568	3.26295		2.08097
4	Banana	20.3	3.15	63.945	0.3	0.2	0.1	0.2	0.12	20.3	23.0682	46.1364	13.8409					Banana	Silk banana	83	830	20.3	16849	13.8409		0.821468
4	Grape	2.5	4.45	11.125	0.367	0.2	0.1	0.2	0.12	2.5	2.84091	5.68182	2.08523					Grape	White grapes	43	430	2.5	1075	2.08523		1.93975
4	Strawberry	1.1	6.3	6.93	0.48	0.2	0.1	0.2	0.12	1.1	1.25	2.5	1.2					Strawberry	Strawberry	41	410	1.1	451	1.2		2.66075
4	Mango	1.9	5.81	11.039	0.295	0.2	0.1	0.2	0.12	1.9	2.15909	4.31818	1.27386					Mango	Mango	60	600	1.9	1140	1.27386		1.11742
4	Watermelon	1.6	2.1	3.36	1.556	0.2	0.1	0.2	0.12	1.6	1.81818	3.63636	5.65818	57.343	6.00123			Watermelon	Watermelon	24	240	1.6	384	5.65818		14.7348
5	Vegetable oil (L)	5.9	5	29.5	4.14	0.06	0.03	0.08	0.02	5.9	6.02041	7.2535	30.0295	30.0295	3.14274			Vegetable oil (L)	Any (all have similar caloric values)	884	8840	5.9	52156	30.0295		0.575763
6	Fresh milk (L)	3	3.78	11.34	1.69	0.035	0.06	0.02	0.08	3	3.26087	3.6846	6.22697					Fresh milk (L)	Whole fresh milk (tetrabrick)	64	640	3	1920	6.22697		3.24321
6	Pasteurized milk	2.1	3.5	7.35	1.69	0	0	0	0	2.1	2.1	2.1	3.549					Pasteurized milk	Pasteurized milk	44	440	2.1	924	3.549		3.84091
6	Evaporated milk	14.4	2.99	43.056	1.69	0.2	0	0	0	14.4	14.4	18	30.42					Evaporated milk	Evaporated milk	133	1330	14.4	19152	30.42		1.58835
6	Yoghurt	4.6	2.1	9.66	1.3	0.06	0.04	0.027	0.04	4.6	4.79167	5.48874	7.13536					Yoghurt	Yoghurt (whole milk)	61	610	4.6	2806	7.13536		2.54289
6	Fresh cheese	2.4	16.02	38.448	8.73	0.06	0.04	0.027	0.04	2.4	2.5	2.86369	25	72.3313	7.56984			Fresh cheese	Cow fresh cheese	264	2640	2.4	6336	25		3.94571
7	Fish (ocean)	7	8.99	62.93	0.115376	0.06	0.04	0.027	0.04	7	7.29167	8.35242	0.963673					Fish (ocean)	Tuna	138	1380	7	9660	0.963673		0.0997591
7	Fish (river)	1.2	8.87	10.644	1.94	0.06	0.04	0.027	0.04	1.2	1.25	1.43184	2.77778					Fish (river)	Raw trout	113	1130	1.2	1356	2.77778		2.04851
7	Dried or salted fish and shellfish	0.2	9.45	1.89	0.424537	0	0	0	0	0.2	0.2	0.2	0.0849073					Dried or salted fish and shellfish	Dried tuna	187	1870	0.2	374	0.0849073		0.227025
7	Canned fish and shellfish	0.9	5.78	5.202	1.72814	0.057	0.05	0.09	0.1	0.9	1	1.24533	2.15211	5.97847	0.625676			Canned fish and shellfish	Canned tuna	187	1870	0.9	1683	2.15211		1.27873
8	Other poultry	0.7	8.35	5.845	5.91	0.053	0.011	0.05	0.05	0.7	0.736842	0.83165	4.91505					Other poultry	Mean of hen and chicken	110	1100	0.7	770	4.91505		6.38319
8	Hen	0.7	17.84	12.488	3.99	0.053	0.011	0.05	0.05	0.7	0.736842	0.83165	3.31828					Hen	Hen (breast without skin)	108	1080	0.7	756	3.31828		4.38927
8	Chicken	23.3	8.35	194.555	3.99	0.053	0.011	0.05	0.05	23.3	24.5263	27.6821	110.451					Chicken	Chicekn pulp	119	1190	23.3	27727	110.451		3.98353
8	Poultry	0.3	8.35	2.505	5.91	0.053	0.011	0.05	0.05	0.3	0.315789	0.356422	2.10645					Poultry	Chicken (breast without skin)	108	1080	0.3	324	2.10645		6.50139
8	Eggs	7.8	5.73	44.694	3.26	0.053	0.011	0.05	0.05	7.8	8.21053	9.26696	30.2103	151.002	15.8031			Eggs	Chicekn eggs	141	1410	7.8	10998	30.2103		2.74689
9	Common beans	1.9	10.62	20.178	0.51	0.2	0.1	0.2	0.12	1.9	2.15909	4.31818	2.20227					Common beans	Average	320	3200	1.9	6080	2.20227		0.362216
9	Peas (dried or fresh)	3.8	5.03	19.114	0.6	0.2	0.1	0.2	0.12	3.8	4.31818	8.63636	5.18182					Peas (dried or fresh)	Peeled raw peas	106	1060	3.8	4028	5.18182		1.28645
9	Fava beans	1.6	5.03	8.048	0.51	0.2	0.1	0.2	0.12	1.6	1.81818	3.63636	1.85455					Fava beans	Peeled raw beans	151	1510	1.6	2416	1.85455		0.76761
9	Lentils	1.8	7.89	14.202	1.03	0.2	0.1	0.2	0.12	1.8	2.04545	4.09091	4.21364	13.4523	1.40785			Lentils	Raw lentils	339	3390	1.8	6102	4.21364		0.690534
10	Lamb	0.9	18.43	16.587	27.91	0.053	0.011	0.05	0.05	0.9	0.947368	1.06926	29.8432					Lamb	Lamb pulp	260	2600	0.9	2340	29.8432		12.7535
10	Pork	1	16.11	16.11	5.72	0.053	0.011	0.05	0.05	1	1.05263	1.18807	6.79577					Pork	Boneless pork	198	1980	1	1980	6.79577		3.43221
10	Beef	5.6	25.64	143.584	28.6	0.053	0.011	0.05	0.05	5.6	5.89474	6.6532	190.282					Beef	Beef (meat pulp)	105	1050	5.6	5880	190.282		32.3608
10	Offal	4.2	25.64	107.688	28.6	0.053	0.011	0.05	0.05	4.2	4.42105	4.9899	142.711	369.632	38.6838			Offal	Mean (liver, heart and lung)	105.6	1056	4.2	4435.2	142.711		32.1769
11	Ice cream	1.6	6.8	10.88	0.64	0.035	0.06	0.02	0.08	1.6	1.73913	1.96512	1.25768	1.25768	0.131622			Ice cream	D'Onofrio	139	1390	1.6	2224	1.25768		0.565502
12	Soft drink	31.7	2.2	69.74	0.56	0	0	0	0	31.7	31.7	31.7	17.752					Soft drink	Inca Kola	41	410	31.7	12997	17.752		1.36585
12	Flavored juice	4.1	2.2	9.02	0.56	0.2	0	0	0	4.1	4.1	5.125	2.87	20.622	2.1582			Flavored juice	Cifrut Naranaj porcion de 240	104	1040	4.1	4264	2.87		0.673077
13	Biscuits	1.8	14.48	26.064	2.64	0.06	0.04	0.027	0.04	1.8	1.875	2.14777	5.6701					Biscuits	Soda cracker	433	4330	1.8	7794	5.6701		0.727496
13	Cakes and other	1.6	14.48	23.168	2.64	0.06	0.04	0.027	0.04	1.6	1.66667	1.90913	5.04009					Cakes and other	Mille-feuille	379	3790	1.6	6064	5.04009		0.83115
13	Margarine	0.8	8.66	6.928	2.12	0.06	0.04	0.027	0.04	0.8	0.833333	0.954563	2.02367	12.7339	1.33266			Margarine	Salted margarine	720	7200	0.8	5760	2.02367		0.351332
14	Sugar	18.1	4.5	81.45	0.48	0.06	0.04	0.027	0.04	18.1	18.8542	21.597	10.3666	10.3666	1.08491			Sugar	Refined sugar	384	3840	18.1	69504	10.3666		0.14915
15	Mineral bottled water	7.3	2	14.6	0.0792	0	0	0	0	7.3	7.3	7.3	0.57816	0.57816	0.0605073			Mineral bottled water	San Luis		0	7.3	0	0.57816		Not applicable
			Total annual price	1963.62								Total values	955.52	955.52	100					Total values			693219	955.52		1.37838
			Total monthly price	163.635																		Average daily caloric intake	1899.23
Household consumption
Total Carbon Footprint	955.52	kg CO2eq
Daily caloric intake - in the household	1899.23	kcal
Annual expenditure	1963.62	PEN
Monthly expenditure	163.635	PEN
Calories per monetary unit	353.032	kcal/PEN
Carbon footprint per calory	1.37838	g CO2eq/kcal
Relative expenditures
In household food purchase	38.286	% over total expenditure
Food-away-from-home (FAFH) purchase	11.277	% over total expenditure
Ratio	0.294546
FAFH expenditure
Annual expenditure	578.376	PEN
Monthly expenditure	48.198	PEN
FAFH caloric intake
Caloric intake per monertary unit - FAFH	158.864	kcal/PEN
Annual caloric intake - FAFH	91883.3	kcal/year
Daily caloric intake - FAFH	251.735	kcal/day
Total daily caloric intake	2150.96	kcal/day
Daily in household caloric intake	1899.23	kcal/day
Ratio household/total	0.882966
Carbon footprint (FINAL RESULTS)	Total value	Unit	Percentage
Production of food (in househoold)	955.52	kg CO2eq/year	88.2966	%
Production of food (FAFH)	126.65	kg CO2eq/year	11.7034	%
TOTAL	1082.17	kg CO2eq/year

## Sheet: Section A6 - Lima Metropolitana
Food categories	Food product	Amount	Unitary price	Total price	Carbon footprint (kg CO2eq/kg) producción	Production regions
		kg or L per capita	Soles (PEN) per kg	Total soles (PEN)	Cultivation/fishing/processing	Region 1	% of total production	Distance (km)	Region 2	% of total production	Distance (km)	Region 3	% of total production	Distance (km)	Region 4	% of total production	Distance (km)	Region 5	% of total production	Distance (km)	Region 6	% of total production	Distance (km)	Region 7	% of total production	Distance (km)	Region 8	% of total production	Distance (km)	Region 9	% of total production	Distance (km)	Region 10	% of total production	Distance (km)	Region 11	% of total production	Distance (km)	% Cumulative	Area 1	Area 2	Area 3	Area 4	Area 5	Area 6	Area 7	Area 8	Area 9	Area 10
1	Rice	46.6	2.57	119.762	0.9126	San Martín	0.2235	948	Amazonas	0.1266	1182	La Libertad	0.1253	749	Piura	0.1231	1046	Lambayeque	0.1135	862	Arequipa	0.0919	1062																0.8039	0.27802	0.157482	0.155865	0.153128	0.141187	0.114318	0	0	0	0
1	Maize	1.5	4.69	7.035	0.656	Lima	0.1891	210	La Libertad	0.1635	749	Ica	0.1052	337	San Martín	0.102	948	Áncash	0.0783	444	Loreto	0.0777	1089	Lambayeque	0.098	862													0.8138	0.232367	0.200909	0.12927	0.125338	0.0962153	0.095478	0.120423	0	0	0
1	Wheat	0.8	3.66	2.928	0.934	La Libertad	0.2743	749	Cajamarca	0.1602	985	Cusco	0.1012	1165	Áncash	0.0822	444	Arequipa	0.0726	1062	Huánuco	0.068	504																0.7585	0.361635	0.211206	0.133421	0.108372	0.0957152	0.0896506	0	0	0	0
1	Oats	1.7	9.68	16.456	0.873	Puno	0.4609	1438	Cusco	0.2512	1165	Huánuco	0.1044	504																									0.8165	0.564483	0.307655	0.127863	0	0	0	0	0	0	0
1	Barley	0.1	1.63	0.163	0.748	La Libertad	0.2478	749	Cusco	0.1379	1165	Puno	0.1323	1438	Huancavelica	0.1131	430	Junín	0.1079	481	Ayacucho	0.0755	739																0.8145	0.304236	0.169306	0.162431	0.138858	0.132474	0.0926949	0	0	0	0
1	Bread	23.6	6.56	154.816	1.6	Bread was assumed to be produced locally																																	0
2	Flour (wheat)	0.5	4.48	2.24	1.0156	Lima	1	210																															1	1	0	0	0	0	0	0	0	0	0
2	Flour (legumes)	0.2	4.18	0.836	1.03	Lima	1	210																															1	1	0	0	0	0	0	0	0	0	0
2	Pasta	9.4	4.87	45.778	0.81	Lima	1	210																															1	1	0	0	0	0	0	0	0	0	0
2	Sweet potato	3.6	2.16	7.776	0.356	Lima	0.4745	210	Lambayeque	0.1536	862	Áncash	0.129	444																									0.7571	0.626734	0.202879	0.170387	0	0	0	0	0	0	0
2	Potato	43.4	3.1	134.54	0.356	Puno	0.1423	1438	Huánuco	0.1397	504	La Libertad	0.0937	749	Junín	0.0871	481	Cusco	0.0811	1165	Apurímac	0.0761	1037	Cajamarca	0.075	985	Ayacucho	0.0696	739										0.7646	0.18611	0.18271	0.122548	0.113916	0.106069	0.0995292	0.0980905	0.091028	0	0
2	Yuca	2.2	2.31	5.082	0.356	Loreto	0.3106	1089	Amazonas	0.1249	1182	Ucayali	0.0966	623	San Martín	0.09	948	Junín	0.0668	481	Cajamarca	0.06	985	Pasco	0.0556	442													0.8045	0.386078	0.155252	0.120075	0.111871	0.0830329	0.0745805	0.0691112	0	0	0
2	Olluco	2.1	3.8	7.98	0.356	Cusco	0.1947	1165	Apurímac	0.1261	1037	Huánuco	0.12	504	Cajamarca	0.1103	985	Junín	0.0953	481	Puno	0.0828	1438	Huancavelica	0.0698	430													0.799	0.24368	0.157822	0.150188	0.138048	0.119274	0.10363	0.0873592	0	0	0
2	Chuño	0	3.37	0	0.356	Puno	0.1423	1438	Huánuco	0.1397	504	La Libertad	0.0937	749	Junín	0.0871	481	Cusco	0.0811	1165	Apurímac	0.0761	1037	Cajamarca	0.075	985	Ayacucho	0.0696	739										0.7646	0.18611	0.18271	0.122548	0.113916	0.106069	0.0995292	0.0980905	0.091028	0	0
3	Celery	1.2	2.42	2.904	0.572	Lima	0.495	210	Lima	0.177	210	Arequipa	0.1189	1062																									0.7909	0.625869	0.223796	0.150335	0	0	0	0	0	0	0
3	Lettuce	1.9	0.5	0.95	0.321	Lima	0.3262	210	Lima	0.322	210	Junín	0.1022	481																									0.7504	0.434701	0.429104	0.136194	0	0	0	0	0	0	0
3	Cabbage	2	1.1	2.2	0.476	Lima	0.2157	210	La Libertad	0.198	749	Lima	0.177	210	Lambayeque	0.0763	862	Arequipa	0.063	1062	Amazonas	0.0597	1182																0.7897	0.273142	0.250728	0.224136	0.096619	0.0797771	0.0755983	0	0	0	0
3	Peppers	0.9	14.02	12.618	0.996	La Libertad	0.2422	749	Lima	0.2053	210	Tacna	0.1765	1278	Lima	0.1552	210																						0.7792	0.310832	0.263475	0.226514	0.199179	0	0	0	0	0	0
3	Tomato	6.7	3.52	23.584	1.566	Ica	0.4891	337	Lima	0.187	210	Arequipa	0.1349	1062																									0.811	0.603083	0.23058	0.166338	0	0	0	0	0	0	0
3	Cucurbita spp.	3.6	2.26	8.136	0.332	Arequipa	0.2675	1062	Ica	0.2144	337	Lima	0.1269	210	Cajamarca	0.0658	985	La Libertad	0.0591	749	Áncash	0.0581	444																0.7918	0.337838	0.270775	0.160268	0.0831018	0.0746401	0.0733771	0	0	0	0
3	Peruvian corn (choclo)	3.2	6.41	20.512	0.716	Junín	0.2053	481	Áncash	0.1327	444	Lima	0.1038	210	Cusco	0.0993	1165	Cajamarca	0.075	985	Arequipa	0.0588	1062	Lambayeque	0.0517	862	Apurímac	0.0494	1037										0.776	0.264562	0.171005	0.133763	0.127964	0.0966495	0.0757732	0.0666237	0.0636598	0	0
3	Calabaza	0.1	4.3	0.43	0.332	Huánuco	0.2622	504	Apurímac	0.1652	1037	Pasco	0.1605	442	Ayacucho	0.1488	739	Arequipa	0.1076	1062																			0.8443	0.310553	0.195665	0.190098	0.176241	0.127443	0	0	0	0	0
3	Garlic	0.7	8.6	6.02	0.574995	Arequipa	0.7423	1062	Lima	0.0761	210	Cajamarca	0.0596	985																									0.878	0.845444	0.0866743	0.0678815	0	0	0	0	0	0	0
3	Onion	12.2	2.47	30.134	0.567	Arequipa	0.5781	1062	Ica	0.2033	337	Lima	0.047	210																									0.8284	0.697851	0.245413	0.0567359	0	0	0	0	0	0	0
3	Carrot	6.6	2.28	15.048	0.2204	Arequipa	0.2836	1062	Junín	0.2278	481	Lima	0.2129	210	Áncash	0.0555	444																						0.7798	0.363683	0.292126	0.273019	0.0711721	0	0	0	0	0	0
4	Lemon	4.8	3.76	18.048	0.216	Piura	0.5582	1046	Lambayeque	0.2009	862	Tumbes	0.0794	1292																									0.8385	0.665713	0.239595	0.0946929	0	0	0	0	0	0	0
4	Mandarin orange	7.4	3.37	24.938	0.712	Lima	0.5701	210	Ica	0.2185	337	Junín	0.1418	481																									0.9304	0.612747	0.234845	0.152408	0	0	0	0	0	0	0
4	Orange	6.7	5.9	39.53	0.266	Junín	0.567	481	Lima	0.1007	210	San Martín	0.0676	948	Puno	0.0575	1438																						0.7928	0.715187	0.127018	0.0852674	0.0725277	0	0	0	0	0	0
4	Peach	1.6	4.59	7.344	0.747	Lima	0.7472	210	Áncash	0.0724	444																												0.8196	0.911664	0.0883358	0	0	0	0	0	0	0	0
4	Apple	6.5	3	19.5	0.537	Lima	0.9298	210	Áncash	0.0212	444	La Libertad	0.0065	749																									0.9575	0.97107	0.022141	0.00678851	0	0	0	0	0	0	0
4	Avocado	2.1	6.82	14.322	0.656	La Libertad	0.3208	749	Lima	0.1896	210	Ica	0.129	337	Junín	0.0944	481	Áncash	0.0799	444																			0.8137	0.394248	0.23301	0.158535	0.116013	0.0981934	0	0	0	0	0
4	Papaya	5.3	3.26	17.278	0.293	Ucayali	0.2969	623	San Martín	0.1735	948	Loreto	0.0911	1089	Cusco	0.0816	1165	Junín	0.0771	481	Madre de Dios	0.0615	1788																0.7817	0.379813	0.221952	0.116541	0.104388	0.0986312	0.0786747	0	0	0	0
4	Banana	14.7	3.15	46.305	0.3	San Martín	0.2181	948	Ucayali	0.132	623	Loreto	0.13	1089	Piura	0.114	1046	Junín	0.093	481	Huánuco	0.0871	504																0.7742	0.28171	0.170499	0.167915	0.147249	0.120124	0.112503	0	0	0	0
4	Grape	2.7	4.45	12.015	0.367	Ica	0.3745	337	Piura	0.2904	1046	Lima	0.1381	210																									0.803	0.466376	0.361644	0.17198	0	0	0	0	0	0	0
4	Strawberry	1.4	6.3	8.82	0.48	Lima	0.9662	210	Lima	0.015	210	La Libertad	0.0121	749																									0.9933	0.972717	0.0151012	0.0121816	0	0	0	0	0	0	0
4	Mango	2.1	5.81	12.201	0.295	Piura	0.7341	1046	Lambayeque	0.1251	862	Cajamarca	0.026	985																									0.8852	0.829304	0.141324	0.0293719	0	0	0	0	0	0	0
4	Watermelon	1.8	2.1	3.78	1.556	La Libertad	0.2246	749	Ica	0.2077	337	Piura	0.1551	1046	Lima	0.1066	210	Loreto	0.0847	1089																			0.7787	0.288429	0.266727	0.199178	0.136895	0.108771	0	0	0	0	0
5	Vegetable oil (L)	5.4	5	27	4.14	Lima	1	210																															1	1	0	0	0	0	0	0	0	0	0
6	Fresh milk (L)	0.4	3.78	1.512	1.69	Arequipa	0.1767	1062	Cajamarca	0.1759	985	Lambayeque	0.1388	862	Junín	0.066	481	Lima	0.0518	210	Puno	0.0518	1438	Lima	0.0438	210	Amazonas	0.0413	1182	Ayacucho	0.0281	739							0.7742	0.228236	0.227202	0.179282	0.0852493	0.0669078	0.0669078	0.0565745	0.0533454	0.0362955	0
6	Pasteurized milk	3.3	3.5	11.55	1.69	Arequipa	0.1767	1062	Cajamarca	0.1759	985	Lambayeque	0.1388	862	Junín	0.066	481	Lima	0.0518	210	Puno	0.0518	1438	Lima	0.0438	210	Amazonas	0.0413	1182	Ayacucho	0.0281	739							0.7742	0.228236	0.227202	0.179282	0.0852493	0.0669078	0.0669078	0.0565745	0.0533454	0.0362955	0
6	Evaporated milk	16.4	2.99	49.036	1.69	Arequipa	0.1767	1062	Cajamarca	0.1759	985	Lambayeque	0.1388	862	Junín	0.066	481	Lima	0.0518	210	Puno	0.0518	1438	Lima	0.0438	210	Amazonas	0.0413	1182	Ayacucho	0.0281	739							0.7742	0.228236	0.227202	0.179282	0.0852493	0.0669078	0.0669078	0.0565745	0.0533454	0.0362955	0
6	Yoghurt	5.5	2.1	11.55	1.3	Arequipa	0.1767	1062	Cajamarca	0.1759	985	Lambayeque	0.1388	862	Junín	0.066	481	Lima	0.0518	210	Puno	0.0518	1438	Lima	0.0438	210	Amazonas	0.0413	1182	Ayacucho	0.0281	739							0.7742	0.228236	0.227202	0.179282	0.0852493	0.0669078	0.0669078	0.0565745	0.0533454	0.0362955	0
6	Fresh cheese	2.3	16.02	36.846	8.73	Arequipa	0.1767	1062	Cajamarca	0.1759	985	Lambayeque	0.1388	862	Junín	0.066	481	Lima	0.0518	210	Puno	0.0518	1438	Lima	0.0438	210	Amazonas	0.0413	1182	Ayacucho	0.0281	739							0.7742	0.228236	0.227202	0.179282	0.0852493	0.0669078	0.0669078	0.0565745	0.0533454	0.0362955	0
7	Fish (ocean)	7	8.99	62.93	0.115376	Piura	0.6425	1046	Lima	0.1434	210																												0.7859	0.817534	0.182466	0	0	0	0	0	0	0	0
7	Fish (river)	0.1	8.87	0.887	1.94	Puno	0.4401	1438	Loreto	0.269	1089	Ucayali	0.103	623																									0.8121	0.541928	0.33124	0.126832	0	0	0	0	0	0	0
7	Dried or salted fish and shellfish	0	9.45	0	0.424537	Ica	0.3945	337	Tumbes	0.0598	1292	Piura	0.0598	1046	Lambayeque	0.0598	862	La Libertad	0.0598	749	Áncash	0.0598	444	Lima	0.0598	210	Arequipa	0.0598	1062	Moquegua	0.0598	1240	Tacna	0.0598	1278				0.9327	0.422966	0.0641149	0.0641149	0.0641149	0.0641149	0.0641149	0.0641149	0.0641149	0.0641149	0.0641149
7	Canned fish and shellfish	0.9	5.78	5.202	1.72814	Áncash	0.5865	444	Lima	0.1697	210																												0.7562	0.775588	0.224412	0	0	0	0	0	0	0	0
8	Other poultry	0.8	8.35	6.68	5.91																																		0
8	Hen	0.7	17.84	12.488	3.99	Lima	0.3465	210	Ica	0.3115	337	La Libertad	0.1617	749																									0.8197	0.422716	0.380017	0.197267	0	0	0	0	0	0	0
8	Chicken	26.1	8.35	217.935	3.99	Lima	0.439	210	La Libertad	0.1906	749	Arequipa	0.1029	1062	Lima	0.087	210																						0.8195	0.535692	0.232581	0.125564	0.106162	0	0	0	0	0	0
8	Poultry	0	8.35	0	5.91																																		0
8	Eggs	8.1	5.73	46.413	3.26	Ica	0.3559	337	Lima	0.1914	210	La Libertad	0.1631	749	Lima	0.1189	210																						0.8293	0.429157	0.230797	0.196672	0.143374	0	0	0	0	0	0
9	Common beans	1.9	10.62	20.178	0.51	Cajamarca	0.4408	985	Lima	0.3328	210	Huánuco	0.1309	504																									0.9045	0.487341	0.367938	0.144721	0	0	0	0	0	0	0
9	Peas (dried or fresh)	3.9	5.03	19.617	0.6	Junín	0.2233	481	Huánuco	0.1895	504	Cajamarca	0.1698	985	Huancavelica	0.1277	430	Arequipa	0.0625	1062																			0.7728	0.288949	0.245212	0.21972	0.165243	0.0808747	0	0	0	0	0
9	Fava beans	1.2	5.03	6.036	0.51	Junín	0.2589	481	Arequipa	0.1092	1062	Huancavelica	0.1066	430	Cusco	0.0854	1165	Ayacucho	0.0789	739	Huánuco	0.0789	504	Apurímac	0.0642	1037													0.7821	0.331032	0.139624	0.1363	0.109193	0.100882	0.100882	0.0820867	0	0	0
9	Lentils	2	7.89	15.78	1.03	La Libertad	0.6128	749	Cajamarca	0.3093	985	Áncash	0.0538	444																									0.9759	0.627933	0.316938	0.0551286	0	0	0	0	0	0	0
10	Lamb	0.4	18.43	7.372	27.91	Puno	0.3015	1438	Cusco	0.0903	1165	Junín	0.0757	481	La Libertad	0.0673	749	Ayacucho	0.0548	739	Cajamarca	0.0533	985	Pasco	0.0492	442	Huancavelica	0.0483	430	Arequipa	0.0445	1062							0.7849	0.384125	0.115047	0.0964454	0.0857434	0.0698178	0.0679067	0.0626831	0.0615365	0.0566951	0
10	Pork	0.8	16.11	12.888	5.72	Lima	0.2467	210	Lima	0.1825	210	La Libertad	0.1042	749	Arequipa	0.0635	1062	Cajamarca	0.0442	985	Huánuco	0.0424	504	Piura	0.0417	1046	Cusco	0.0326	1165										0.7578	0.325548	0.240829	0.137503	0.0837952	0.0583267	0.0559514	0.0550277	0.0430193	0	0
10	Beef	5.3	25.64	135.892	28.6	Cajamarca	0.163	985	Puno	0.1067	1438	Huánuco	0.0998	504	Lima	0.0602	210	Ayacucho	0.0589	739	Cusco	0.0542	1165	Lima	0.0488	210	Piura	0.0461	1046	Amazonas	0.0429	1182	Áncash	0.0424	444	Junín	0.0441	481	0.7671	0.212489	0.139095	0.1301	0.0784774	0.0767827	0.0706557	0.0636162	0.0600965	0.0559249	0.0552731
10	Offal	4.7	25.64	120.508	28.6	Cajamarca	0.163	985	Puno	0.1067	1438	Huánuco	0.0998	504	Lima	0.0602	210	Ayacucho	0.0589	739	Cusco	0.0542	1165	Lima	0.0488	210	Piura	0.0461	1046	Amazonas	0.0429	1182	Áncash	0.0424	444	Junín	0.0441	481	0.7671	0.212489	0.139095	0.1301	0.0784774	0.0767827	0.0706557	0.0636162	0.0600965	0.0559249	0.0552731
11	Ice cream	1.7	6.8	11.56	0.64	Lima	1	210																															1	1	0	0	0	0	0	0	0	0	0
12	Soft drink	33.3	2.2	73.26	0.56																																		0
12	Flavored juice	5.2	2.2	11.44	0.56	Lima	1	210																															1	1	0	0	0	0	0	0	0	0	0
13	Biscuits	1.9	14.48	27.512	2.64	Lima	1	210																															1	1	0	0	0	0	0	0	0	0	0
13	Cakes and other	1.8	14.48	26.064	2.64	Lima	1	210																															1	1	0	0	0	0	0	0	0	0	0
13	Margarine	0.9	8.66	7.794	2.12	Lima	1	210																															1	1	0	0	0	0	0	0	0	0	0
14	Sugar	17.2	4.5	77.4	0.48	La Libertad	0.5103	749	Lambayeque	0.2541	862																												0.7644	0.667582	0.332418	0	0	0	0	0	0	0	0
15	Mineral bottled water	8.2	2	16.4	0.0792	Lima	1	210																															1	1	0	0	0	0	0	0	0	0	0
			Total annual price	1931.74
			Total monthly price	160.978
Household consumption
Total Carbon Footprint	947.598	kg CO2eq
Daily caloric intake - in the household	1834.32	kcal
Annual expenditure	1931.74	PEN
Monthly expenditure	160.978	PEN
Calories per monetary unit	346.593	kcal/PEN
Carbon footprint per calory	1.41532	g CO2eq/kcal
Relative expenditures
In household food purchase	26.082	% over total expenditure
Food-away-from-home (FAFH) purchase	11.736	% over total expenditure
Ratio	0.449965
FAFH expenditure
Annual expenditure	869.216	PEN
Monthly expenditure	72.4347	PEN
FAFH caloric intake
Caloric intake per monertary unit - FAFH	155.967	kcal/PEN
Annual caloric intake - FAFH	135569	kcal/year				100
Daily caloric intake - FAFH	371.422	kcal/day
Total daily caloric intake	2205.74	kcal/day
Daily in household caloric intake	1834.32	kcal/day
Ratio household/total	0.831612
Carbon footprint (FINAL RESULTS)	Total value	Unit	Percentage
Production of food (in househoold)	947.598	kg CO2eq/year	80.0476	%
Distribution of food (in household)	36.8585	kg CO2eq/year	3.11359	%
Production of food (FAFH)	191.874	kg CO2eq/year	16.2084	%
Distribution of food (FAFH)	7.46328	kg CO2eq/year	0.630454	%
TOTAL	1183.79	kg CO2eq/year
[truncated: 24 more columns]

## Sheet: Section A7 - Abancay
Food categories	Food product	Amount	Unitary price	Total price	Carbon footprint (kg CO2eq/kg) producción	Production regions
		kg or L per capita	Soles (PEN) per kg	Total soles (PEN)	Cultivation/fishing/processing	Region 1	% of total production	Distance (km)	Region 2	% of total production	Distance (km)	Region 3	% of total production	Distance (km)	Region 4	% of total production	Distance (km)	Region 5	% of total production	Distance (km)	Region 6	% of total production	Distance (km)	Region 7	% of total production	Distance (km)	Region 8	% of total production	Distance (km)	Region 9	% of total production	Distance (km)	Region 10	% of total production	Distance (km)	Region 11	% of total production	Distance (km)	% Cumulative	Area 1	Area 2	Area 3	Area 4	Area 5	Area 6	Area 7	Area 8	Area 9	Area 10
1	Rice	43.8	2.57	112.566	0.9126	San Martín	0.2235	1589	Amazonas	0.1266	2088	La Libertad	0.1253	1662	Piura	0.1231	1958	Lambayeque	0.1135	1776	Arequipa	0.0919	507																0.8039	0.27802	0.157482	0.155865	0.153128	0.141187	0.114318	0	0	0	0
1	Maize	3.4	4.69	15.946	0.656	Lima	0.1891	909	La Libertad	0.1635	1662	Ica	0.1052	615	San Martín	0.102	1589	Áncash	0.0783	1357	Loreto	0.0777	1714	Lambayeque	0.098	1776													0.8138	0.232367	0.200909	0.12927	0.125338	0.0962153	0.095478	0.120423	0	0	0
1	Wheat	1.7	3.66	6.222	0.934	La Libertad	0.2743	1662	Cajamarca	0.1602	1896	Cusco	0.1012	273	Áncash	0.0822	1357	Arequipa	0.0726	507	Huánuco	0.068	1123																0.7585	0.361635	0.211206	0.133421	0.108372	0.0957152	0.0896506	0	0	0	0
1	Oats	2.5	9.68	24.2	0.873	Puno	0.4609	570	Cusco	0.2512	273	Huánuco	0.1044	1123																									0.8165	0.564483	0.307655	0.127863	0	0	0	0	0	0	0
1	Barley	0.1	1.63	0.163	0.748	La Libertad	0.2478	1662	Cusco	0.1379	273	Puno	0.1323	570	Huancavelica	0.1131	570	Junín	0.1079	747	Ayacucho	0.0755	384																0.8145	0.304236	0.169306	0.162431	0.138858	0.132474	0.0926949	0	0	0	0
1	Bread	24	6.56	157.44	1.6	Bread was assumed to be produced locally
2	Flour (wheat)	1.1	4.48	4.928	1.0156	Lima	1	909																															1	1	0	0	0	0	0	0	0	0	0
2	Flour (legumes)	0.7	4.18	2.926	1.03	Lima	1	909																															1	1	0	0	0	0	0	0	0	0	0
2	Pasta	14.1	4.87	68.667	0.81	Lima	1	909																															1	1	0	0	0	0	0	0	0	0	0
2	Sweet potato	2.3	2.16	4.968	0.356	Lima	0.4745	909	Lambayeque	0.1536	1776	Áncash	0.129	1357																									0.7571	0.626734	0.202879	0.170387	0	0	0	0	0	0	0
2	Potato	78.3	3.1	242.73	0.356	Puno	0.1423	570	Huánuco	0.1397	1123	La Libertad	0.0937	1662	Junín	0.0871	747	Cusco	0.0811	273	Apurímac	0.0761	105	Cajamarca	0.075	1896	Ayacucho	0.0696	384										0.7646	0.18611	0.18271	0.122548	0.113916	0.106069	0.0995292	0.0980905	0.091028	0	0
2	Yuca	2.1	2.31	4.851	0.356	Loreto	0.3106	1714	Amazonas	0.1249	2088	Ucayali	0.0966	1121	San Martín	0.09	1589	Junín	0.0668	747	Cajamarca	0.06	1896	Pasco	0.0556	947													0.8045	0.386078	0.155252	0.120075	0.111871	0.0830329	0.0745805	0.0691112	0	0	0
2	Olluco	4.6	3.8	17.48	0.356	Cusco	0.1947	273	Apurímac	0.1261	105	Huánuco	0.12	1123	Cajamarca	0.1103	1896	Junín	0.0953	747	Puno	0.0828	570	Huancavelica	0.0698	570													0.799	0.24368	0.157822	0.150188	0.138048	0.119274	0.10363	0.0873592	0	0	0
2	Chuño	0.9	3.37	3.033	0.356	Puno	0.1423	570	Huánuco	0.1397	1123	La Libertad	0.0937	1662	Junín	0.0871	747	Cusco	0.0811	273	Apurímac	0.0761	105	Cajamarca	0.075	1896	Ayacucho	0.0696	384										0.7646	0.18611	0.18271	0.122548	0.113916	0.106069	0.0995292	0.0980905	0.091028	0	0
3	Celery	0.9	2.42	2.178	0.572	Lima	0.495	909	Lima	0.177	909	Arequipa	0.1189	507																									0.7909	0.625869	0.223796	0.150335	0	0	0	0	0	0	0
3	Lettuce	4.1	0.5	2.05	0.321	Lima	0.3262	909	Lima	0.322	909	Junín	0.1022	747																									0.7504	0.434701	0.429104	0.136194	0	0	0	0	0	0	0
3	Cabbage	1.6	1.1	1.76	0.476	Lima	0.2157	909	La Libertad	0.198	1662	Lima	0.177	909	Lambayeque	0.0763	1776	Arequipa	0.063	507	Amazonas	0.0597	2088																0.7897	0.273142	0.250728	0.224136	0.096619	0.0797771	0.0755983	0	0	0	0
3	Peppers	0.7	14.02	9.814	0.996	La Libertad	0.2422	1662	Lima	0.2053	909	Tacna	0.1765	844	Lima	0.1552	909																						0.7792	0.310832	0.263475	0.226514	0.199179	0	0	0	0	0	0
3	Tomato	13.2	3.52	46.464	1.566	Ica	0.4891	615	Lima	0.187	909	Arequipa	0.1349	507																									0.811	0.603083	0.23058	0.166338	0	0	0	0	0	0	0
3	Cucurbita spp.	6.3	2.26	14.238	0.332	Arequipa	0.2675	507	Ica	0.2144	615	Lima	0.1269	909	Cajamarca	0.0658	1896	La Libertad	0.0591	1662	Áncash	0.0581	1357																0.7918	0.337838	0.270775	0.160268	0.0831018	0.0746401	0.0733771	0	0	0	0
3	Peruvian corn (choclo)	2.4	6.41	15.384	0.716	Junín	0.2053	747	Áncash	0.1327	1357	Lima	0.1038	909	Cusco	0.0993	273	Cajamarca	0.075	1896	Arequipa	0.0588	507	Lambayeque	0.0517	1776	Apurímac	0.0494	105										0.776	0.264562	0.171005	0.133763	0.127964	0.0966495	0.0757732	0.0666237	0.0636598	0	0
3	Calabaza	0.6	4.3	2.58	0.332	Huánuco	0.2622	1123	Apurímac	0.1652	105	Pasco	0.1605	947	Ayacucho	0.1488	384	Arequipa	0.1076	507																			0.8443	0.310553	0.195665	0.190098	0.176241	0.127443	0	0	0	0	0
3	Garlic	0.5	8.6	4.3	0.574995	Arequipa	0.7423	507	Lima	0.0761	909	Cajamarca	0.0596	1896																									0.878	0.845444	0.0866743	0.0678815	0	0	0	0	0	0	0
3	Onion	15.1	2.47	37.297	0.567	Arequipa	0.5781	507	Ica	0.2033	615	Lima	0.047	909																									0.8284	0.697851	0.245413	0.0567359	0	0	0	0	0	0	0
3	Carrot	13.1	2.28	29.868	0.2204	Arequipa	0.2836	507	Junín	0.2278	747	Lima	0.2129	909	Áncash	0.0555	1357																						0.7798	0.363683	0.292126	0.273019	0.0711721	0	0	0	0	0	0
4	Lemon	2.2	3.76	8.272	0.216	Piura	0.5582	1958	Lambayeque	0.2009	1776	Tumbes	0.0794	2205																									0.8385	0.665713	0.239595	0.0946929	0	0	0	0	0	0	0
4	Mandarin orange	6.8	3.37	22.916	0.712	Lima	0.5701	909	Ica	0.2185	615	Junín	0.1418	747																									0.9304	0.612747	0.234845	0.152408	0	0	0	0	0	0	0
4	Orange	11.5	5.9	67.85	0.266	Junín	0.567	747	Lima	0.1007	909	San Martín	0.0676	1589	Puno	0.0575	570																						0.7928	0.715187	0.127018	0.0852674	0.0725277	0	0	0	0	0	0
4	Peach	1.8	4.59	8.262	0.747	Lima	0.7472	909	Áncash	0.0724	1357																												0.8196	0.911664	0.0883358	0	0	0	0	0	0	0	0
4	Apple	11.3	3	33.9	0.537	Lima	0.9298	909	Áncash	0.0212	1357	La Libertad	0.0065	1662																									0.9575	0.97107	0.022141	0.00678851	0	0	0	0	0	0	0
4	Avocado	2.8	6.82	19.096	0.656	La Libertad	0.3208	1662	Lima	0.1896	909	Ica	0.129	615	Junín	0.0944	747	Áncash	0.0799	1357																			0.8137	0.394248	0.23301	0.158535	0.116013	0.0981934	0	0	0	0	0
4	Papaya	7.7	3.26	25.102	0.293	Ucayali	0.2969	1121	San Martín	0.1735	1589	Loreto	0.0911	1714	Cusco	0.0816	273	Junín	0.0771	747	Madre de Dios	0.0615	869																0.7817	0.379813	0.221952	0.116541	0.104388	0.0986312	0.0786747	0	0	0	0
4	Banana	17.3	3.15	54.495	0.3	San Martín	0.2181	1589	Ucayali	0.132	1121	Loreto	0.13	1714	Piura	0.114	1958	Junín	0.093	747	Huánuco	0.0871	1123																0.7742	0.28171	0.170499	0.167915	0.147249	0.120124	0.112503	0	0	0	0
4	Grape	3.2	4.45	14.24	0.367	Ica	0.3745	615	Piura	0.2904	1958	Lima	0.1381	909																									0.803	0.466376	0.361644	0.17198	0	0	0	0	0	0	0
4	Strawberry	0.3	6.3	1.89	0.48	Lima	0.9662	909	Lima	0.015	909	La Libertad	0.0121	1662																									0.9933	0.972717	0.0151012	0.0121816	0	0	0	0	0	0	0
4	Mango	2.8	5.81	16.268	0.295	Piura	0.7341	1958	Lambayeque	0.1251	1776	Cajamarca	0.026	1896																									0.8852	0.829304	0.141324	0.0293719	0	0	0	0	0	0	0
4	Watermelon	1.7	2.1	3.57	1.556	La Libertad	0.2246	1662	Ica	0.2077	615	Piura	0.1551	1958	Lima	0.1066	909	Loreto	0.0847	1714																			0.7787	0.288429	0.266727	0.199178	0.136895	0.108771	0	0	0	0	0
5	Vegetable oil (L)	6.6	5	33	4.14	Lima	1	909																															1	1	0	0	0	0	0	0	0	0	0
6	Fresh milk (L)	6.5	3.78	24.57	1.69	Arequipa	0.1767	507	Cajamarca	0.1759	1896	Lambayeque	0.1388	1776	Junín	0.066	747	Lima	0.0518	909	Puno	0.0518	570	Lima	0.0438	909	Amazonas	0.0413	2088	Ayacucho	0.0281	384							0.7742	0.228236	0.227202	0.179282	0.0852493	0.0669078	0.0669078	0.0565745	0.0533454	0.0362955	0
6	Pasteurized milk	0.2	3.5	0.7	1.69	Arequipa	0.1767	507	Cajamarca	0.1759	1896	Lambayeque	0.1388	1776	Junín	0.066	747	Lima	0.0518	909	Puno	0.0518	570	Lima	0.0438	909	Amazonas	0.0413	2088	Ayacucho	0.0281	384							0.7742	0.228236	0.227202	0.179282	0.0852493	0.0669078	0.0669078	0.0565745	0.0533454	0.0362955	0
6	Evaporated milk	15.5	2.99	46.345	1.69	Arequipa	0.1767	507	Cajamarca	0.1759	1896	Lambayeque	0.1388	1776	Junín	0.066	747	Lima	0.0518	909	Puno	0.0518	570	Lima	0.0438	909	Amazonas	0.0413	2088	Ayacucho	0.0281	384							0.7742	0.228236	0.227202	0.179282	0.0852493	0.0669078	0.0669078	0.0565745	0.0533454	0.0362955	0
6	Yoghurt	3.2	2.1	6.72	1.3	Arequipa	0.1767	507	Cajamarca	0.1759	1896	Lambayeque	0.1388	1776	Junín	0.066	747	Lima	0.0518	909	Puno	0.0518	570	Lima	0.0438	909	Amazonas	0.0413	2088	Ayacucho	0.0281	384							0.7742	0.228236	0.227202	0.179282	0.0852493	0.0669078	0.0669078	0.0565745	0.0533454	0.0362955	0
6	Fresh cheese	5.2	16.02	83.304	8.73	Arequipa	0.1767	507	Cajamarca	0.1759	1896	Lambayeque	0.1388	1776	Junín	0.066	747	Lima	0.0518	909	Puno	0.0518	570	Lima	0.0438	909	Amazonas	0.0413	2088	Ayacucho	0.0281	384							0.7742	0.228236	0.227202	0.179282	0.0852493	0.0669078	0.0669078	0.0565745	0.0533454	0.0362955	0
7	Fish (ocean)	6.1	8.99	54.839	0.115376	Piura	0.6425	1958	Lima	0.1434	909																												0.7859	0.817534	0.182466	0	0	0	0	0	0	0	0
7	Fish (river)	0.6	8.87	5.322	1.94	Puno	0.4401	570	Loreto	0.269	1714	Ucayali	0.103	1121																									0.8121	0.541928	0.33124	0.126832	0	0	0	0	0	0	0
7	Dried or salted fish and shellfish	0	9.45	0	0.424537	Ica	0.3945	615	Tumbes	0.0598	2205	Piura	0.0598	1958	Lambayeque	0.0598	1776	La Libertad	0.0598	1662	Áncash	0.0598	1357	Lima	0.0598	909	Arequipa	0.0598	507	Moquegua	0.0598	726	Tacna	0.0598	844				0.9327	0.422966	0.0641149	0.0641149	0.0641149	0.0641149	0.0641149	0.0641149	0.0641149	0.0641149	0.0641149
7	Canned fish and shellfish	0.7	5.78	4.046	1.72814	Áncash	0.5865	1357	Lima	0.1697	909																												0.7562	0.775588	0.224412	0	0	0	0	0	0	0	0
8	Other poultry	0.3	8.35	2.505	5.91
8	Hen	0.1	17.84	1.784	3.99	Lima	0.3465	909	Ica	0.3115	615	La Libertad	0.1617	1662																									0.8197	0.422716	0.380017	0.197267	0	0	0	0	0	0	0
8	Chicken	16.7	8.35	139.445	3.99	Lima	0.439	909	La Libertad	0.1906	1662	Arequipa	0.1029	507	Lima	0.087	909																						0.8195	0.535692	0.232581	0.125564	0.106162	0	0	0	0	0	0
8	Poultry	0.6	8.35	5.01	5.91
8	Eggs	6.6	5.73	37.818	3.26	Ica	0.3559	615	Lima	0.1914	909	La Libertad	0.1631	1662	Lima	0.1189	909																						0.8293	0.429157	0.230797	0.196672	0.143374	0	0	0	0	0	0
9	Common beans	0.8	10.62	8.496	0.51	Cajamarca	0.4408	1896	Lima	0.3328	909	Huánuco	0.1309	1123																									0.9045	0.487341	0.367938	0.144721	0	0	0	0	0	0	0
9	Peas (dried or fresh)	6.3	5.03	31.689	0.6	Junín	0.2233	747	Huánuco	0.1895	1123	Cajamarca	0.1698	1896	Huancavelica	0.1277	570	Arequipa	0.0625	507																			0.7728	0.288949	0.245212	0.21972	0.165243	0.0808747	0	0	0	0	0
9	Fava beans	7	5.03	35.21	0.51	Junín	0.2589	747	Arequipa	0.1092	507	Huancavelica	0.1066	570	Cusco	0.0854	273	Ayacucho	0.0789	384	Huánuco	0.0789	1123	Apurímac	0.0642	105													0.7821	0.331032	0.139624	0.1363	0.109193	0.100882	0.100882	0.0820867	0	0	0
9	Lentils	2.4	7.89	18.936	1.03	La Libertad	0.6128	1662	Cajamarca	0.3093	1896	Áncash	0.0538	1357																									0.9759	0.627933	0.316938	0.0551286	0	0	0	0	0	0	0
10	Lamb	0.9	18.43	16.587	27.91	Puno	0.3015	570	Cusco	0.0903	273	Junín	0.0757	747	La Libertad	0.0673	1662	Ayacucho	0.0548	384	Cajamarca	0.0533	1896	Pasco	0.0492	947	Huancavelica	0.0483	570	Arequipa	0.0445	507							0.7849	0.384125	0.115047	0.0964454	0.0857434	0.0698178	0.0679067	0.0626831	0.0615365	0.0566951	0
10	Pork	0.7	16.11	11.277	5.72	Lima	0.2467	909	Lima	0.1825	909	La Libertad	0.1042	1662	Arequipa	0.0635	507	Cajamarca	0.0442	1896	Huánuco	0.0424	1123	Piura	0.0417	1958	Cusco	0.0326	273										0.7578	0.325548	0.240829	0.137503	0.0837952	0.0583267	0.0559514	0.0550277	0.0430193	0	0
10	Beef	12.3	25.64	315.372	28.6	Cajamarca	0.163	1896	Puno	0.1067	570	Huánuco	0.0998	1123	Lima	0.0602	909	Ayacucho	0.0589	384	Cusco	0.0542	273	Lima	0.0488	909	Piura	0.0461	1958	Amazonas	0.0429	2088	Áncash	0.0424	1357	Junín	0.0441	747	0.7671	0.212489	0.139095	0.1301	0.0784774	0.0767827	0.0706557	0.0636162	0.0600965	0.0559249	0.0552731
10	Offal	3.4	25.64	87.176	28.6	Cajamarca	0.163	1896	Puno	0.1067	570	Huánuco	0.0998	1123	Lima	0.0602	909	Ayacucho	0.0589	384	Cusco	0.0542	273	Lima	0.0488	909	Piura	0.0461	1958	Amazonas	0.0429	2088	Áncash	0.0424	1357	Junín	0.0441	747	0.7671	0.212489	0.139095	0.1301	0.0784774	0.0767827	0.0706557	0.0636162	0.0600965	0.0559249	0.0552731
11	Ice cream	1.6	6.8	10.88	0.64	Lima	1	909																															1	1	0	0	0	0	0	0	0	0	0
12	Soft drink	29.2	2.2	64.24	0.56
12	Flavored juice	0.7	2.2	1.54	0.56	Lima	1	909																															1	1	0	0	0	0	0	0	0	0	0
13	Biscuits	1.7	14.48	24.616	2.64	Lima	1	909																															1	1	0	0	0	0	0	0	0	0	0
13	Cakes and other	1.1	14.48	15.928	2.64	Lima	1	909																															1	1	0	0	0	0	0	0	0	0	0
13	Margarine	0.5	8.66	4.33	2.12	Lima	1	909																															1	1	0	0	0	0	0	0	0	0	0
14	Sugar	21.4	4.5	96.3	0.48	La Libertad	0.5103	1662	Lambayeque	0.2541	1776																												0.7644	0.667582	0.332418	0	0	0	0	0	0	0	0
15	Mineral bottled water	5.3	2	10.6	0.0792	Lima	1	909																															1	1	0	0	0	0	0	0	0	0	0
			Total annual price	2306.5
			Total monthly price	192.208
Household consumption
Total Carbon Footprint	1217.14	kg CO2eq
Daily caloric intake - in the household	2100.7	kcal
Annual expenditure	2306.5	PEN
Monthly expenditure	192.208	PEN
Calories per monetary unit	332.432	kcal/PEN
Carbon footprint per calory	1.58739	g CO2eq/kcal
Relative expenditures
In household food purchase	33.004	% over total expenditure
Food-away-from-home (FAFH) purchase	13.955	% over total expenditure
Ratio	0.422828
FAFH expenditure
Annual expenditure	975.251	PEN
Monthly expenditure	81.2709	PEN
FAFH caloric intake
Caloric intake per monertary unit - FAFH	149.594	kcal/PEN
Annual caloric intake - FAFH	145892	kcal/year				100
Daily caloric intake - FAFH	399.704	kcal/day
Total daily caloric intake	2500.4	kcal/day
Daily in household caloric intake	2100.7	kcal/day
Ratio household/total	0.840144
Carbon footprint (FINAL RESULTS)	Total value	Unit	Percentage
Production of food (in househoold)	1217.14	kg CO2eq/year	79.2595	%
Distribution of food (in household)	73.0184	kg CO2eq/year	4.75493	%
Production of food (FAFH)	231.588	kg CO2eq/year	15.0809	%
Distribution of food (FAFH)	13.8934	kg CO2eq/year	0.904732	%
TOTAL	1535.64	kg CO2eq/year
[truncated: 24 more columns]

## Sheet: Section A8 - Arequipa
Food categories	Food product	Amount	Unitary price	Total price	Carbon footprint (kg CO2eq/kg) production	Production regions
		kg or L per capita	Soles (PEN) per kg	Total soles (PEN)	Cultivation/fishing/processing	Region 1	% of total production	Distance (km)	Region 2	% of total production	Distance (km)	Region 3	% of total production	Distance (km)	Region 4	% of total production	Distance (km)	Region 5	% of total production	Distance (km)	Region 6	% of total production	Distance (km)	Region 7	% of total production	Distance (km)	Region 8	% of total production	Distance (km)	Region 9	% of total production	Distance (km)	Region 10	% of total production	Distance (km)	Region 11	% of total production	Distance (km)	% Cumulative	Area 1	Area 2	Area 3	Area 4	Area 5	Area 6	Area 7	Area 8	Area 9	Area 10
1	Rice	30.2	2.57	77.614	0.9126	San Martín	0.2235	1955	Amazonas	0.1266	2195	La Libertad	0.1253	1756	Piura	0.1231	2054	Lambayeque	0.1135	1870	Arequipa	0.0919	236																0.8039	0.27802	0.157482	0.155865	0.153128	0.141187	0.114318	0	0	0	0
1	Maize	1.9	4.69	8.911	0.656	Lima	0.1891	1090	La Libertad	0.1635	1756	Ica	0.1052	722	San Martín	0.102	1955	Áncash	0.0783	1468	Loreto	0.0777	2093	Lambayeque	0.098	1870													0.8138	0.232367	0.200909	0.12927	0.125338	0.0962153	0.095478	0.120423	0	0	0
1	Wheat	0.6	3.66	2.196	0.934	La Libertad	0.2743	1756	Cajamarca	0.1602	1999	Cusco	0.1012	550	Áncash	0.0822	1468	Arequipa	0.0726	236	Huánuco	0.068	1512																0.7585	0.361635	0.211206	0.133421	0.108372	0.0957152	0.0896506	0	0	0	0
1	Oats	2	9.68	19.36	0.873	Puno	0.4609	430	Cusco	0.2512	550	Huánuco	0.1044	1512																									0.8165	0.564483	0.307655	0.127863	0	0	0	0	0	0	0
1	Barley	0.1	1.63	0.163	0.748	La Libertad	0.2478	1756	Cusco	0.1379	550	Puno	0.1323	430	Huancavelica	0.1131	967	Junín	0.1079	1401	Ayacucho	0.0755	746																0.8145	0.304236	0.169306	0.162431	0.138858	0.132474	0.0926949	0	0	0	0
1	Bread	32.7	6.56	214.512	1.6	Bread was assumed to be produced locally																																	0
2	Flour (wheat)	1	4.48	4.48	1.0156	Lima	1	1090																															1	1	0	0	0	0	0	0	0	0	0
2	Flour (legumes)	0.4	4.18	1.672	1.03	Lima	1	1090																															1	1	0	0	0	0	0	0	0	0	0
2	Pasta	9.4	4.87	45.778	0.81	Lima	1	1090																															1	1	0	0	0	0	0	0	0	0	0
2	Sweet potato	2.3	2.16	4.968	0.356	Lima	0.4745	1090	Lambayeque	0.1536	1870	Áncash	0.129	1468																									0.7571	0.626734	0.202879	0.170387	0	0	0	0	0	0	0
2	Potato	57.5	3.1	178.25	0.356	Puno	0.1423	430	Huánuco	0.1397	1512	La Libertad	0.0937	1756	Junín	0.0871	1401	Cusco	0.0811	550	Apurímac	0.0761	471	Cajamarca	0.075	1999	Ayacucho	0.0696	746										0.7646	0.18611	0.18271	0.122548	0.113916	0.106069	0.0995292	0.0980905	0.091028	0	0
2	Yuca	1.8	2.31	4.158	0.356	Loreto	0.3106	2093	Amazonas	0.1249	2195	Ucayali	0.0966	1570	San Martín	0.09	1955	Junín	0.0668	1401	Cajamarca	0.06	1999	Pasco	0.0556	1478													0.8045	0.386078	0.155252	0.120075	0.111871	0.0830329	0.0745805	0.0691112	0	0	0
2	Olluco	1	3.8	3.8	0.356	Cusco	0.1947	550	Apurímac	0.1261	471	Huánuco	0.12	1512	Cajamarca	0.1103	1999	Junín	0.0953	1401	Puno	0.0828	430	Huancavelica	0.0698	967													0.799	0.24368	0.157822	0.150188	0.138048	0.119274	0.10363	0.0873592	0	0	0
2	Chuño	1.3	3.37	4.381	0.356	Puno	0.1423	430	Huánuco	0.1397	1512	La Libertad	0.0937	1756	Junín	0.0871	1401	Cusco	0.0811	550	Apurímac	0.0761	471	Cajamarca	0.075	1999	Ayacucho	0.0696	746										0.7646	0.18611	0.18271	0.122548	0.113916	0.106069	0.0995292	0.0980905	0.091028	0	0
3	Celery	2.2	2.42	5.324	0.572	Lima	0.495	1090	Lima	0.177	1090	Arequipa	0.1189	236																									0.7909	0.625869	0.223796	0.150335	0	0	0	0	0	0	0
3	Lettuce	2.7	0.5	1.35	0.321	Lima	0.3262	1090	Lima	0.322	1090	Junín	0.1022	1401																									0.7504	0.434701	0.429104	0.136194	0	0	0	0	0	0	0
3	Cabbage	2.8	1.1	3.08	0.476	Lima	0.2157	1090	La Libertad	0.198	1756	Lima	0.177	1090	Lambayeque	0.0763	1870	Arequipa	0.063	236	Amazonas	0.0597	2195																0.7897	0.273142	0.250728	0.224136	0.096619	0.0797771	0.0755983	0	0	0	0
3	Peppers	0.7	14.02	9.814	0.996	La Libertad	0.2422	1756	Lima	0.2053	1090	Tacna	0.1765	382	Lima	0.1552	1090																						0.7792	0.310832	0.263475	0.226514	0.199179	0	0	0	0	0	0
3	Tomato	8.8	3.52	30.976	1.566	Ica	0.4891	722	Lima	0.187	1090	Arequipa	0.1349	236																									0.811	0.603083	0.23058	0.166338	0	0	0	0	0	0	0
3	Cucurbita spp.	5.9	2.26	13.334	0.332	Arequipa	0.2675	236	Ica	0.2144	722	Lima	0.1269	1090	Cajamarca	0.0658	1999	La Libertad	0.0591	1756	Áncash	0.0581	1468																0.7918	0.337838	0.270775	0.160268	0.0831018	0.0746401	0.0733771	0	0	0	0
3	Peruvian corn (choclo)	5.5	6.41	35.255	0.716	Junín	0.2053	1401	Áncash	0.1327	1468	Lima	0.1038	1090	Cusco	0.0993	550	Cajamarca	0.075	1999	Arequipa	0.0588	236	Lambayeque	0.0517	1870	Apurímac	0.0494	471										0.776	0.264562	0.171005	0.133763	0.127964	0.0966495	0.0757732	0.0666237	0.0636598	0	0
3	Calabaza	1.7	4.3	7.31	0.332	Huánuco	0.2622	1512	Apurímac	0.1652	471	Pasco	0.1605	1478	Ayacucho	0.1488	746	Arequipa	0.1076	236																			0.8443	0.310553	0.195665	0.190098	0.176241	0.127443	0	0	0	0	0
3	Garlic	0.7	8.6	6.02	0.574995	Arequipa	0.7423	236	Lima	0.0761	1090	Cajamarca	0.0596	1999																									0.878	0.845444	0.0866743	0.0678815	0	0	0	0	0	0	0
3	Onion	10.5	2.47	25.935	0.567	Arequipa	0.5781	236	Ica	0.2033	722	Lima	0.047	1090																									0.8284	0.697851	0.245413	0.0567359	0	0	0	0	0	0	0
3	Carrot	11.3	2.28	25.764	0.2204	Arequipa	0.2836	236	Junín	0.2278	1401	Lima	0.2129	1090	Áncash	0.0555	1468																						0.7798	0.363683	0.292126	0.273019	0.0711721	0	0	0	0	0	0
4	Lemon	2.7	3.76	10.152	0.216	Piura	0.5582	2054	Lambayeque	0.2009	1870	Tumbes	0.0794	2306																									0.8385	0.665713	0.239595	0.0946929	0	0	0	0	0	0	0
4	Mandarin orange	4.1	3.37	13.817	0.712	Lima	0.5701	1090	Ica	0.2185	722	Junín	0.1418	1401																									0.9304	0.612747	0.234845	0.152408	0	0	0	0	0	0	0
4	Orange	8.1	5.9	47.79	0.266	Junín	0.567	1401	Lima	0.1007	1090	San Martín	0.0676	1955	Puno	0.0575	430																						0.7928	0.715187	0.127018	0.0852674	0.0725277	0	0	0	0	0	0
4	Peach	2	4.59	9.18	0.747	Lima	0.7472	1090	Áncash	0.0724	1468																												0.8196	0.911664	0.0883358	0	0	0	0	0	0	0	0
4	Apple	7.5	3	22.5	0.537	Lima	0.9298	1090	Áncash	0.0212	1468	La Libertad	0.0065	1756																									0.9575	0.97107	0.022141	0.00678851	0	0	0	0	0	0	0
4	Avocado	2.2	6.82	15.004	0.656	La Libertad	0.3208	1756	Lima	0.1896	1090	Ica	0.129	722	Junín	0.0944	1401	Áncash	0.0799	1468																			0.8137	0.394248	0.23301	0.158535	0.116013	0.0981934	0	0	0	0	0
4	Papaya	5.1	3.26	16.626	0.293	Ucayali	0.2969	1570	San Martín	0.1735	1955	Loreto	0.0911	2093	Cusco	0.0816	550	Junín	0.0771	1401	Madre de Dios	0.0615	1033																0.7817	0.379813	0.221952	0.116541	0.104388	0.0986312	0.0786747	0	0	0	0
4	Banana	10.6	3.15	33.39	0.3	San Martín	0.2181	1955	Ucayali	0.132	1570	Loreto	0.13	2093	Piura	0.114	2054	Junín	0.093	1401	Huánuco	0.0871	1512																0.7742	0.28171	0.170499	0.167915	0.147249	0.120124	0.112503	0	0	0	0
4	Grape	1.6	4.45	7.12	0.367	Ica	0.3745	722	Piura	0.2904	2054	Lima	0.1381	1090																									0.803	0.466376	0.361644	0.17198	0	0	0	0	0	0	0
4	Strawberry	0.6	6.3	3.78	0.48	Lima	0.9662	1090	Lima	0.015	1090	La Libertad	0.0121	1756																									0.9933	0.972717	0.0151012	0.0121816	0	0	0	0	0	0	0
4	Mango	2.3	5.81	13.363	0.295	Piura	0.7341	2054	Lambayeque	0.1251	1870	Cajamarca	0.026	1999																									0.8852	0.829304	0.141324	0.0293719	0	0	0	0	0	0	0
4	Watermelon	0.9	2.1	1.89	1.556	La Libertad	0.2246	1756	Ica	0.2077	722	Piura	0.1551	2054	Lima	0.1066	1090	Loreto	0.0847	2093																			0.7787	0.288429	0.266727	0.199178	0.136895	0.108771	0	0	0	0	0
5	Vegetable oil (L)	5.2	5	26	4.14	Lima	1	1090																															1	1	0	0	0	0	0	0	0	0	0
6	Fresh milk (L)	10.6	3.78	40.068	1.69	Arequipa	0.1767	236	Cajamarca	0.1759	1999	Lambayeque	0.1388	1870	Junín	0.066	1401	Lima	0.0518	1090	Puno	0.0518	430	Lima	0.0438	1090	Amazonas	0.0413	2195	Ayacucho	0.0281	746							0.7742	0.228236	0.227202	0.179282	0.0852493	0.0669078	0.0669078	0.0565745	0.0533454	0.0362955	0
6	Pasteurized milk	0.7	3.5	2.45	1.69	Arequipa	0.1767	236	Cajamarca	0.1759	1999	Lambayeque	0.1388	1870	Junín	0.066	1401	Lima	0.0518	1090	Puno	0.0518	430	Lima	0.0438	1090	Amazonas	0.0413	2195	Ayacucho	0.0281	746							0.7742	0.228236	0.227202	0.179282	0.0852493	0.0669078	0.0669078	0.0565745	0.0533454	0.0362955	0
6	Evaporated milk	12.5	2.99	37.375	1.69	Arequipa	0.1767	236	Cajamarca	0.1759	1999	Lambayeque	0.1388	1870	Junín	0.066	1401	Lima	0.0518	1090	Puno	0.0518	430	Lima	0.0438	1090	Amazonas	0.0413	2195	Ayacucho	0.0281	746							0.7742	0.228236	0.227202	0.179282	0.0852493	0.0669078	0.0669078	0.0565745	0.0533454	0.0362955	0
6	Yoghurt	4.5	2.1	9.45	1.3	Arequipa	0.1767	236	Cajamarca	0.1759	1999	Lambayeque	0.1388	1870	Junín	0.066	1401	Lima	0.0518	1090	Puno	0.0518	430	Lima	0.0438	1090	Amazonas	0.0413	2195	Ayacucho	0.0281	746							0.7742	0.228236	0.227202	0.179282	0.0852493	0.0669078	0.0669078	0.0565745	0.0533454	0.0362955	0
6	Fresh cheese	3.7	16.02	59.274	8.73	Arequipa	0.1767	236	Cajamarca	0.1759	1999	Lambayeque	0.1388	1870	Junín	0.066	1401	Lima	0.0518	1090	Puno	0.0518	430	Lima	0.0438	1090	Amazonas	0.0413	2195	Ayacucho	0.0281	746							0.7742	0.228236	0.227202	0.179282	0.0852493	0.0669078	0.0669078	0.0565745	0.0533454	0.0362955	0
7	Fish (ocean)	3.9	8.99	35.061	0.115376	Piura	0.6425	2054	Lima	0.1434	1090																												0.7859	0.817534	0.182466	0	0	0	0	0	0	0	0
7	Fish (river)	0.2	8.87	1.774	1.94	Puno	0.4401	430	Loreto	0.269	2093	Ucayali	0.103	1570																									0.8121	0.541928	0.33124	0.126832	0	0	0	0	0	0	0
7	Dried or salted fish and shellfish	0	9.45	0	0.424537	Ica	0.3945	722	Tumbes	0.0598	2306	Piura	0.0598	2054	Lambayeque	0.0598	1870	La Libertad	0.0598	1756	Áncash	0.0598	1468	Lima	0.0598	1090	Arequipa	0.0598	236	Moquegua	0.0598	198	Tacna	0.0598	382				0.9327	0.422966	0.0641149	0.0641149	0.0641149	0.0641149	0.0641149	0.0641149	0.0641149	0.0641149	0.0641149
7	Canned fish and shellfish	0.7	5.78	4.046	1.72814	Áncash	0.5865	1468	Lima	0.1697	1090																												0.7562	0.775588	0.224412	0	0	0	0	0	0	0	0
8	Other poultry	0.6	8.35	5.01	5.91
8	Hen	0.2	17.84	3.568	3.99	Lima	0.3465	1090	Ica	0.3115	722	La Libertad	0.1617	1756																									0.8197	0.422716	0.380017	0.197267	0	0	0	0	0	0	0
8	Chicken	18.9	8.35	157.815	3.99	Lima	0.439	1090	La Libertad	0.1906	1756	Arequipa	0.1029	236	Lima	0.087	1090																						0.8195	0.535692	0.232581	0.125564	0.106162	0	0	0	0	0	0
8	Poultry	0	8.35	0	5.91
8	Eggs	7	5.73	40.11	3.26	Ica	0.3559	722	Lima	0.1914	1090	La Libertad	0.1631	1756	Lima	0.1189	1090																						0.8293	0.429157	0.230797	0.196672	0.143374	0	0	0	0	0	0
9	Common beans	1.1	10.62	11.682	0.51	Cajamarca	0.4408	1999	Lima	0.3328	1090	Huánuco	0.1309	1512																									0.9045	0.487341	0.367938	0.144721	0	0	0	0	0	0	0
9	Peas (dried or fresh)	3.7	5.03	18.611	0.6	Junín	0.2233	1401	Huánuco	0.1895	1512	Cajamarca	0.1698	1999	Huancavelica	0.1277	967	Arequipa	0.0625	236																			0.7728	0.288949	0.245212	0.21972	0.165243	0.0808747	0	0	0	0	0
9	Fava beans	4.2	5.03	21.126	0.51	Junín	0.2589	1401	Arequipa	0.1092	236	Huancavelica	0.1066	967	Cusco	0.0854	550	Ayacucho	0.0789	746	Huánuco	0.0789	1512	Apurímac	0.0642	471													0.7821	0.331032	0.139624	0.1363	0.109193	0.100882	0.100882	0.0820867	0	0	0
9	Lentils	1.5	7.89	11.835	1.03	La Libertad	0.6128	1756	Cajamarca	0.3093	1999	Áncash	0.0538	1468																									0.9759	0.627933	0.316938	0.0551286	0	0	0	0	0	0	0
10	Lamb	2.4	18.43	44.232	27.91	Puno	0.3015	430	Cusco	0.0903	550	Junín	0.0757	1401	La Libertad	0.0673	1756	Ayacucho	0.0548	746	Cajamarca	0.0533	1999	Pasco	0.0492	1478	Huancavelica	0.0483	967	Arequipa	0.0445	236							0.7849	0.384125	0.115047	0.0964454	0.0857434	0.0698178	0.0679067	0.0626831	0.0615365	0.0566951	0
10	Pork	1.2	16.11	19.332	5.72	Lima	0.2467	1090	Lima	0.1825	1090	La Libertad	0.1042	1756	Arequipa	0.0635	236	Cajamarca	0.0442	1999	Huánuco	0.0424	1512	Piura	0.0417	2054	Cusco	0.0326	550										0.7578	0.325548	0.240829	0.137503	0.0837952	0.0583267	0.0559514	0.0550277	0.0430193	0	0
10	Beef	11.6	25.64	297.424	28.6	Cajamarca	0.163	1999	Puno	0.1067	430	Huánuco	0.0998	1512	Lima	0.0602	1090	Ayacucho	0.0589	746	Cusco	0.0542	550	Lima	0.0488	1090	Piura	0.0461	2054	Amazonas	0.0429	2195	Áncash	0.0424	1468	Junín	0.0441	1401	0.7671	0.212489	0.139095	0.1301	0.0784774	0.0767827	0.0706557	0.0636162	0.0600965	0.0559249	0.0552731
10	Offal	3.1	25.64	79.484	28.6	Cajamarca	0.163	1999	Puno	0.1067	430	Huánuco	0.0998	1512	Lima	0.0602	1090	Ayacucho	0.0589	746	Cusco	0.0542	550	Lima	0.0488	1090	Piura	0.0461	2054	Amazonas	0.0429	2195	Áncash	0.0424	1468	Junín	0.0441	1401	0.7671	0.212489	0.139095	0.1301	0.0784774	0.0767827	0.0706557	0.0636162	0.0600965	0.0559249	0.0552731
11	Ice cream	1.5	6.8	10.2	0.64	Lima	1	1090																															1	1	0	0	0	0	0	0	0	0	0
12	Soft drink	38.3	2.2	84.26	0.56
12	Flavored juice	2.4	2.2	5.28	0.56	Lima	1	1090																															1	1	0	0	0	0	0	0	0	0	0
13	Biscuits	1.4	14.48	20.272	2.64	Lima	1	1090																															1	1	0	0	0	0	0	0	0	0	0
13	Cakes and other	1.7	14.48	24.616	2.64	Lima	1	1090																															1	1	0	0	0	0	0	0	0	0	0
13	Margarine	0.5	8.66	4.33	2.12	Lima	1	1090																															1	1	0	0	0	0	0	0	0	0	0
14	Sugar	16.2	4.5	72.9	0.48	La Libertad	0.5103	1756	Lambayeque	0.2541	1870																												0.7644	0.667582	0.332418	0	0	0	0	0	0	0	0
15	Mineral bottled water	6	2	12	0.0792	Lima	1	1090																															1	1	0	0	0	0	0	0	0	0	0
			Total annual price	2088.6
			Total monthly price	174.05
Household consumption
Total Carbon Footprint	1165.53	kg CO2eq
Daily caloric intake - in the household	1777.78	kcal
Annual expenditure	2088.6	PEN
Monthly expenditure	174.05	PEN
Calories per monetary unit	310.681	kcal/PEN
Carbon footprint per calory	1.7962	g CO2eq/kcal
Relative expenditures
In household food purchase	29.179	% over total expenditure
Food-away-from-home (FAFH) purchase	11.559	% over total expenditure
Ratio	0.396141
FAFH expenditure
Annual expenditure	827.381	PEN
Monthly expenditure	68.9484	PEN
FAFH caloric intake
Caloric intake per monertary unit - FAFH	139.807	kcal/PEN
Annual caloric intake - FAFH	115673	kcal/year				100
Daily caloric intake - FAFH	316.913	kcal/day
Total daily caloric intake	2094.69	kcal/day
Daily in household caloric intake	1777.78	kcal/day
Ratio household/total	0.848707
Carbon footprint (FINAL RESULTS)	Total value	Unit	Percentage
Production of food (in househoold)	1165.53	kg CO2eq/year	80.4171	%
Distribution of food (in household)	64.5482	kg CO2eq/year	4.45356	%
Production of food (FAFH)	207.772	kg CO2eq/year	14.3354	%
Distribution of food (FAFH)	11.5066	kg CO2eq/year	0.793907	%
TOTAL	1449.36	kg CO2eq/year
[truncated: 24 more columns]

[truncated: 57 more sheets: Section A9 - Ayacucho, Section A10 - Cajamarca, Section A11 - Cerro de Pasco, Section A12 - Chachapoyas, Section A13 - Chiclayo, Section A14 - Chimbote, Section A15 - Cusco, Section A16 - Huancavelica, Section A17 - Huancayo, Section A18 - Huánuco, Section A19 - Huaraz, Section A20 - Ica, Section A21 - Moquegua, Section A22 - Piura, Section A23 - Pucallpa, Section A"4 - Puerto Maldonado, Section A25 - Puno, Section A26 - Tacna, Section A27 - Tarapoto, Section A28 - Trujillo …]
